# Supplementary material for: 3-Ethyl-3-hy­droxy-8-meth­oxy­quinoline-2,4(1H,3H)-dione monohydrate
Source: Acta Crystallogr Sect E Struct Rep Online. 2012 Oct 24;68(Pt 11):o3199–200. doi: 10.1107/S1600536812043280 (PMC3515289; doi:10.1107/S1600536812043280)
Supplement: Supplementary file 1 [file e-68-o3199-sup1.cif]

##############################################################################
#                                                                            #
# This CIF contains the data in a paper accepted for publication in          #
# Acta Crystallographica Section E. It conforms to the requirements of       #
# Notes for Authors for Acta Crystallographica Section E, and has been       #
# peer reviewed under the auspices of the IUCr Commission on Journals.       #
#                                                                            #
# Full details of the Crystallographic Information File format               #
# are given in the paper "The Crystallographic Information File (CIF):       #
# a New Standard Archive File for Crystallography" by S. R. Hall, F. H.      #
# Allen and I. D. Brown [Acta Cryst. (1991), A47, 655-685].                  #
#                                                                            #
# The current version of the core CIF dictionary is obtainable from          #
# ftp://ftp.iucr.org/pub/cif_core.dic.                                       #
#                                                                            #
# Software is freely available for graphical display of the structure(s)     #
# in this CIF. For information consult the CIF software page                 #
# http://www.iucr.org/resources/cif/software.                                #
#                                                                            #
# This file may be used for bona fide research purposes within the           #
# scientific community so long as proper attribution is given to the journal # 
# article from which it was obtained.                                        #
#                                                                            #
##############################################################################
data_I
_audit_creation_method     SHELXL-97
_chemical_name_systematic
;
3-Ethyl-3-hydroxy-8-methoxyquinoline-2,4(1<i>H</i>,3<i>H</i>)-dione
monohydrate
;
_chemical_name_common     ?
_chemical_formula_moiety     'C12 H13 N O4, H2 O'
_chemical_formula_sum     'C12 H15 N O5'
_chemical_formula_iupac     'C12 H13 N O4, H2 O'
_chemical_formula_weight     253.25
_chemical_melting_point     ?
_chemical_melting_point_gt     371
_chemical_melting_point_lt     372
_symmetry_cell_setting     orthorhombic
_symmetry_space_group_name_H-M     'P b c a'
_symmetry_space_group_name_Hall     '-P 2ac 2ab'
loop_
    _symmetry_equiv_pos_as_xyz
    'x, y, z'
    '-x+1/2, -y, z+1/2'
    'x+1/2, -y+1/2, -z'
    '-x, y+1/2, -z+1/2'
    '-x, -y, -z'
    'x-1/2, y, -z-1/2'
    '-x-1/2, y-1/2, z'
    'x, -y-1/2, z-1/2'
_cell_length_a     16.5055(4)
_cell_length_b     8.8068(2)
_cell_length_c     16.6690(4)
_cell_angle_alpha     90.00
_cell_angle_beta     90.00
_cell_angle_gamma     90.00
_cell_volume     2423.02(10)
_cell_formula_units_Z     8
_cell_measurement_reflns_used     3161
_cell_measurement_theta_min     1.00
_cell_measurement_theta_max     27.48
_cell_measurement_temperature     293(2)
_exptl_crystal_description     prism
_exptl_crystal_colour     yellow
_exptl_crystal_size_max     0.50
_exptl_crystal_size_mid     0.25
_exptl_crystal_size_min     0.20
_exptl_crystal_density_diffrn     1.388
_exptl_crystal_density_meas     ?
_exptl_crystal_density_method     'not measured'
_exptl_crystal_F_000     1072
_exptl_absorpt_coefficient_mu     0.109
_exptl_absorpt_correction_type     multi-scan
_exptl_absorpt_process_details     '(SCALEPACK; Otwinowski & Minor, 1997)'
_exptl_absorpt_correction_T_min     0.9476
_exptl_absorpt_correction_T_max     0.9786
_exptl_special_details
;
211 frames in 4 sets of \f scans + \w scans. Rotation/frame = 2 \%.
Crystal-detector distance = 31 mm. Measuring time = 20 s/\%.
;
_diffrn_ambient_temperature     293(2)
_diffrn_radiation_type     MoK\a
_diffrn_radiation_wavelength     0.71073
_diffrn_radiation_source     'fine-focus sealed tube'
_diffrn_radiation_monochromator     graphite
_diffrn_measurement_device_type
;
Nonius KappaCCD area-detector
;
_diffrn_measurement_method     '\f scans + \w scans'
_diffrn_detector_area_resol_mean     ?
_diffrn_reflns_number     5200
_diffrn_reflns_av_R_equivalents     0.0189
_diffrn_reflns_av_sigmaI/netI     0.0249
_diffrn_reflns_theta_min     3.38
_diffrn_reflns_theta_max     27.49
_diffrn_reflns_theta_full     27.49
_diffrn_measured_fraction_theta_max     0.998
_diffrn_measured_fraction_theta_full     0.998
_diffrn_reflns_limit_h_min     -21
_diffrn_reflns_limit_h_max     21
_diffrn_reflns_limit_k_min     -11
_diffrn_reflns_limit_k_max     11
_diffrn_reflns_limit_l_min     -21
_diffrn_reflns_limit_l_max     21
_diffrn_standards_number     0
_diffrn_standards_interval_count     ?
_diffrn_standards_interval_time     ?
_diffrn_standards_decay_%     ?
_refine_special_details
;
Refinement of <i>F</i>^2^ against ALL reflections. The weighted <i>R</i>-factor
<i>wR</i> and goodness of fit <i>S</i> are based on <i>F</i>^2^, conventional
<i>R</i>-factors <i>R</i> are based on <i>F</i>, with <i>F</i> set to zero for
negative <i>F</i>^2^. The threshold expression of <i>F</i>^2^ >
2\s(<i>F</i>^2^) is used only for calculating <i>R</i>-factors(gt) <i>etc</i>.
and is not relevant to the choice of reflections for refinement.
<i>R</i>-factors based on <i>F</i>^2^ are statistically about twice as large
as those based on <i>F</i>, and <i>R</i>- factors based on ALL data will be
even larger.
;
_reflns_number_total     2779
_reflns_number_gt     1963
_reflns_threshold_expression     I>2\s(I)
_refine_ls_structure_factor_coef     Fsqd
_refine_ls_matrix_type     full
_refine_ls_R_factor_all     0.0685
_refine_ls_R_factor_gt     0.0442
_refine_ls_wR_factor_gt     0.1147
_refine_ls_wR_factor_ref     0.1274
_refine_ls_goodness_of_fit_ref     1.033
_refine_ls_restrained_S_all     1.034
_refine_ls_number_reflns     2779
_refine_ls_number_parameters     175
_refine_ls_number_restraints     3
_refine_ls_hydrogen_treatment     mixed
_refine_ls_weighting_scheme     calc
_refine_ls_weighting_details
         'calc w=1/[\s^2^(Fo^2^)+(0.0662P)^2^+0.4669P] where P=(Fo^2^+2Fc^2^)/3'
_atom_sites_solution_hydrogens     geom
_atom_sites_solution_primary     direct
_atom_sites_solution_secondary     difmap
_refine_ls_shift/su_max     0.0001
_refine_ls_shift/su_mean     0.0001
_refine_diff_density_max     0.262
_refine_diff_density_min     -0.225
_refine_ls_extinction_method     none
_refine_ls_extinction_coef     ?
loop_
    _atom_type_symbol
    _atom_type_description
    _atom_type_scat_dispersion_real
    _atom_type_scat_dispersion_imag
    _atom_type_scat_source
    'C' 'C' 0.0033 0.0016
                         'International Tables Vol C Tables 4.2.6.8 and 6.1.1.4'
    'H' 'H' 0.0000 0.0000
                         'International Tables Vol C Tables 4.2.6.8 and 6.1.1.4'
    'N' 'N' 0.0061 0.0033
                         'International Tables Vol C Tables 4.2.6.8 and 6.1.1.4'
    'O' 'O' 0.0106 0.0060
                         'International Tables Vol C Tables 4.2.6.8 and 6.1.1.4'
_computing_data_collection     'COLLECT (Nonius, 1998)'
_computing_cell_refinement
;
DENZO and SCALEPACK (Otwinowski & Minor, 1997)
;
_computing_data_reduction
;
DENZO and SCALEPACK (Otwinowski & Minor, 1997)
;
_computing_structure_solution     'SIR92 (Altomare <i>et al.</i>, 1994)'
_computing_structure_refinement     'SHELXL97 (Sheldrick, 2008)'
_computing_molecular_graphics
                           'PLATON (Spek, 2009) and DIAMOND (Brandenburg, 1999)'
_computing_publication_material     'WinGX (Farrugia, 1999)'
loop_
    _atom_site_type_symbol
    _atom_site_label
    _atom_site_fract_x
    _atom_site_fract_y
    _atom_site_fract_z
    _atom_site_U_iso_or_equiv
    _atom_site_adp_type
    _atom_site_calc_flag
    _atom_site_refinement_flags
    _atom_site_occupancy
    _atom_site_symmetry_multiplicity
    _atom_site_disorder_assembly
    _atom_site_disorder_group
    O O1 0.08014(8) 0.56475(12) 0.75104(6) 0.0505(3) Uani d . 1 1 . .
    O O2 0.04557(8) 0.18242(13) 0.56925(8) 0.0576(4) Uani d . 1 1 . .
    O O3 0.05871(8) 0.26982(13) 0.72594(7) 0.0527(3) Uani d . 1 1 . .
    H H3 0.0359 0.1965 0.7058 0.079 Uiso calc R 1 1 . .
    O O4 0.14902(8) 0.81485(13) 0.51080(7) 0.0542(3) Uani d . 1 1 . .
    N N1 0.11348(8) 0.61105(15) 0.62211(7) 0.0395(3) Uani d D 1 1 . .
    H H1N 0.1065(10) 0.7068(16) 0.6299(11) 0.047 Uiso d D 1 1 . .
    C C1 0.09586(9) 0.51728(17) 0.68405(8) 0.0374(3) Uani d . 1 1 . .
    C C2 0.10269(9) 0.34757(17) 0.66669(9) 0.0392(4) Uani d . 1 1 . .
    C C3 0.07607(9) 0.30617(16) 0.58203(10) 0.0408(4) Uani d . 1 1 . .
    C C4 0.09477(9) 0.41692(17) 0.51912(9) 0.0381(3) Uani d . 1 1 . .
    C C5 0.09051(10) 0.3782(2) 0.43780(10) 0.0481(4) Uani d . 1 1 . .
    H H5 0.0777 0.2795 0.4227 0.058 Uiso calc R 1 1 . .
    C C6 0.10534(11) 0.4863(2) 0.38047(10) 0.0527(4) Uani d . 1 1 . .
    H H6 0.1023 0.4608 0.3264 0.063 Uiso calc R 1 1 . .
    C C7 0.12485(10) 0.6336(2) 0.40285(9) 0.0492(4) Uani d . 1 1 . .
    H H7 0.1344 0.7062 0.3634 0.059 Uiso calc R 1 1 . .
    C C8 0.13022(9) 0.67423(18) 0.48253(9) 0.0410(4) Uani d . 1 1 . .
    C C9 0.11398(9) 0.56549(17) 0.54186(8) 0.0358(3) Uani d . 1 1 . .
    C C10 0.19372(10) 0.3023(2) 0.67026(10) 0.0523(4) Uani d . 1 1 . .
    H H10A 0.1986 0.1950 0.6581 0.063 Uiso calc R 1 1 . .
    H H10B 0.2228 0.3579 0.6291 0.063 Uiso calc R 1 1 . .
    C C11 0.23315(12) 0.3326(3) 0.74990(11) 0.0683(6) Uani d . 1 1 . .
    H H11A 0.2035 0.2817 0.7915 0.102 Uiso calc R 1 1 . .
    H H11B 0.2333 0.4399 0.7602 0.102 Uiso calc R 1 1 . .
    H H11C 0.2879 0.2957 0.7490 0.102 Uiso calc R 1 1 . .
    C C12 0.16490(14) 0.9320(2) 0.45424(12) 0.0670(6) Uani d . 1 1 . .
    H H12A 0.1179 0.9477 0.4214 0.101 Uiso calc R 1 1 . .
    H H12B 0.2099 0.9033 0.4210 0.101 Uiso calc R 1 1 . .
    H H12C 0.1777 1.0243 0.4822 0.101 Uiso calc R 1 1 . .
    O O1W 0.06321(11) 0.90745(16) 0.66799(10) 0.0752(5) Uani d D 1 1 . .
    H H1W 0.0478(14) 0.978(3) 0.6301(13) 0.090 Uiso d D 1 1 . .
    H H2W 0.0132(11) 0.900(3) 0.6914(14) 0.090 Uiso d D 1 1 . .
loop_
    _atom_site_aniso_label
    _atom_site_aniso_U_11
    _atom_site_aniso_U_22
    _atom_site_aniso_U_33
    _atom_site_aniso_U_12
    _atom_site_aniso_U_13
    _atom_site_aniso_U_23
    O1 0.0709(8) 0.0477(7) 0.0329(6) 0.0008(5) 0.0073(5) -0.0009(5)
    O2 0.0692(8) 0.0379(6) 0.0657(8) -0.0052(5) -0.0121(6) -0.0034(5)
    O3 0.0674(8) 0.0436(6) 0.0472(7) -0.0100(6) 0.0055(6) 0.0084(5)
    O4 0.0786(9) 0.0454(6) 0.0386(6) -0.0116(6) 0.0060(6) 0.0066(5)
    N1 0.0543(8) 0.0341(6) 0.0301(6) -0.0024(5) 0.0009(5) -0.0008(5)
    C1 0.0403(8) 0.0402(8) 0.0318(7) 0.0000(6) 0.0002(6) 0.0013(6)
    C2 0.0440(8) 0.0380(8) 0.0357(8) 0.0022(6) 0.0002(6) 0.0046(6)
    C3 0.0398(8) 0.0368(8) 0.0457(9) 0.0065(6) -0.0034(7) -0.0034(6)
    C4 0.0369(7) 0.0427(8) 0.0346(7) 0.0054(6) -0.0030(6) -0.0040(6)
    C5 0.0512(9) 0.0533(10) 0.0399(9) 0.0082(8) -0.0058(7) -0.0118(7)
    C6 0.0588(10) 0.0682(11) 0.0312(8) 0.0108(9) -0.0013(7) -0.0079(8)
    C7 0.0531(9) 0.0626(11) 0.0319(8) 0.0079(8) 0.0049(7) 0.0053(7)
    C8 0.0429(8) 0.0451(9) 0.0349(8) 0.0033(6) 0.0040(6) 0.0024(7)
    C9 0.0360(7) 0.0418(8) 0.0295(7) 0.0037(6) -0.0001(6) 0.0000(6)
    C10 0.0496(9) 0.0584(10) 0.0490(10) 0.0130(8) -0.0069(8) 0.0009(8)
    C11 0.0583(11) 0.0913(16) 0.0553(11) 0.0106(11) -0.0155(9) -0.0012(10)
    C12 0.0872(15) 0.0552(11) 0.0587(12) -0.0077(10) 0.0127(10) 0.0164(9)
    O1W 0.0992(11) 0.0548(8) 0.0715(10) 0.0047(8) 0.0365(9) 0.0061(7)
_geom_special_details
;
All s.u.'s (except the s.u. in the dihedral angle between two l.s. planes) are
estimated using the full covariance matrix. The cell s.u.'s are taken into
account individually in the estimation of s.u.'s in distances, angles and
torsion angles; correlations between s.u.'s in cell parameters are only used
when they are defined by crystal symmetry. An approximate (isotropic)
treatment of cell s.u.'s is used for estimating s.u.'s involving l.s. planes.
;
loop_
    _geom_bond_atom_site_label_1
    _geom_bond_atom_site_label_2
    _geom_bond_site_symmetry_2
    _geom_bond_distance
    _geom_bond_publ_flag
    O1 C1 . 1.2202(17) ?
    O2 C3 . 1.2193(19) ?
    O3 C2 . 1.4040(18) ?
    O3 H3 . 0.8200 ?
    O4 C8 . 1.361(2) ?
    O4 C12 . 1.422(2) ?
    N1 C1 . 1.3537(19) ?
    N1 C9 . 1.3966(18) ?
    N1 H1N . 0.861(14) ?
    C1 C2 . 1.527(2) ?
    C2 C3 . 1.522(2) ?
    C2 C10 . 1.555(2) ?
    C3 C4 . 1.465(2) ?
    C4 C9 . 1.399(2) ?
    C4 C5 . 1.399(2) ?
    C5 C6 . 1.371(3) ?
    C5 H5 . 0.9300 ?
    C6 C7 . 1.388(3) ?
    C6 H6 . 0.9300 ?
    C7 C8 . 1.378(2) ?
    C7 H7 . 0.9300 ?
    C8 C9 . 1.402(2) ?
    C10 C11 . 1.502(2) ?
    C10 H10A . 0.9700 ?
    C10 H10B . 0.9700 ?
    C11 H11A . 0.9600 ?
    C11 H11B . 0.9600 ?
    C11 H11C . 0.9600 ?
    C12 H12A . 0.9600 ?
    C12 H12B . 0.9600 ?
    C12 H12C . 0.9600 ?
    O1W H1W . 0.923(16) ?
    O1W H2W . 0.916(16) ?
loop_
    _geom_angle_atom_site_label_1
    _geom_angle_atom_site_label_2
    _geom_angle_atom_site_label_3
    _geom_angle_site_symmetry_1
    _geom_angle_site_symmetry_3
    _geom_angle
    _geom_angle_publ_flag
    C2 O3 H3 . . 109.5 ?
    C8 O4 C12 . . 118.23(14) ?
    C1 N1 C9 . . 123.82(13) ?
    C1 N1 H1N . . 117.0(12) ?
    C9 N1 H1N . . 115.2(12) ?
    O1 C1 N1 . . 122.32(14) ?
    O1 C1 C2 . . 121.64(13) ?
    N1 C1 C2 . . 115.90(12) ?
    O3 C2 C3 . . 112.71(13) ?
    O3 C2 C1 . . 107.81(12) ?
    C3 C2 C1 . . 112.89(12) ?
    O3 C2 C10 . . 110.35(13) ?
    C3 C2 C10 . . 104.65(12) ?
    C1 C2 C10 . . 108.35(13) ?
    O2 C3 C4 . . 123.84(15) ?
    O2 C3 C2 . . 119.69(14) ?
    C4 C3 C2 . . 116.32(13) ?
    C9 C4 C5 . . 120.10(14) ?
    C9 C4 C3 . . 118.46(13) ?
    C5 C4 C3 . . 121.38(14) ?
    C6 C5 C4 . . 119.83(16) ?
    C6 C5 H5 . . 120.1 ?
    C4 C5 H5 . . 120.1 ?
    C5 C6 C7 . . 120.20(15) ?
    C5 C6 H6 . . 119.9 ?
    C7 C6 H6 . . 119.9 ?
    C8 C7 C6 . . 121.09(16) ?
    C8 C7 H7 . . 119.5 ?
    C6 C7 H7 . . 119.5 ?
    O4 C8 C7 . . 125.75(15) ?
    O4 C8 C9 . . 114.89(13) ?
    C7 C8 C9 . . 119.34(15) ?
    N1 C9 C4 . . 121.80(13) ?
    N1 C9 C8 . . 118.71(13) ?
    C4 C9 C8 . . 119.41(13) ?
    C11 C10 C2 . . 114.01(15) ?
    C11 C10 H10A . . 108.8 ?
    C2 C10 H10A . . 108.8 ?
    C11 C10 H10B . . 108.8 ?
    C2 C10 H10B . . 108.8 ?
    H10A C10 H10B . . 107.6 ?
    C10 C11 H11A . . 109.5 ?
    C10 C11 H11B . . 109.5 ?
    H11A C11 H11B . . 109.5 ?
    C10 C11 H11C . . 109.5 ?
    H11A C11 H11C . . 109.5 ?
    H11B C11 H11C . . 109.5 ?
    O4 C12 H12A . . 109.5 ?
    O4 C12 H12B . . 109.5 ?
    H12A C12 H12B . . 109.5 ?
    O4 C12 H12C . . 109.5 ?
    H12A C12 H12C . . 109.5 ?
    H12B C12 H12C . . 109.5 ?
    H1W O1W H2W . . 95(2) ?
loop_
    _geom_torsion_atom_site_label_1
    _geom_torsion_atom_site_label_2
    _geom_torsion_atom_site_label_3
    _geom_torsion_atom_site_label_4
    _geom_torsion_site_symmetry_1
    _geom_torsion_site_symmetry_2
    _geom_torsion_site_symmetry_3
    _geom_torsion_site_symmetry_4
    _geom_torsion
    _geom_torsion_publ_flag
    C9 N1 C1 O1 . . . . -165.15(15) ?
    C9 N1 C1 C2 . . . . 19.1(2) ?
    O1 C1 C2 O3 . . . . 22.8(2) ?
    N1 C1 C2 O3 . . . . -161.35(13) ?
    O1 C1 C2 C3 . . . . 147.98(15) ?
    N1 C1 C2 C3 . . . . -36.19(18) ?
    O1 C1 C2 C10 . . . . -96.60(17) ?
    N1 C1 C2 C10 . . . . 79.22(16) ?
    O3 C2 C3 O2 . . . . -26.4(2) ?
    C1 C2 C3 O2 . . . . -148.87(14) ?
    C10 C2 C3 O2 . . . . 93.51(17) ?
    O3 C2 C3 C4 . . . . 157.87(13) ?
    C1 C2 C3 C4 . . . . 35.42(18) ?
    C10 C2 C3 C4 . . . . -82.20(16) ?
    O2 C3 C4 C9 . . . . 167.10(15) ?
    C2 C3 C4 C9 . . . . -17.4(2) ?
    O2 C3 C4 C5 . . . . -10.3(2) ?
    C2 C3 C4 C5 . . . . 165.20(14) ?
    C9 C4 C5 C6 . . . . 0.1(2) ?
    C3 C4 C5 C6 . . . . 177.47(15) ?
    C4 C5 C6 C7 . . . . 0.2(2) ?
    C5 C6 C7 C8 . . . . 0.4(3) ?
    C12 O4 C8 C7 . . . . -0.1(3) ?
    C12 O4 C8 C9 . . . . -178.93(16) ?
    C6 C7 C8 O4 . . . . 179.85(16) ?
    C6 C7 C8 C9 . . . . -1.4(2) ?
    C1 N1 C9 C4 . . . . 0.9(2) ?
    C1 N1 C9 C8 . . . . 177.65(14) ?
    C5 C4 C9 N1 . . . . 175.61(14) ?
    C3 C4 C9 N1 . . . . -1.8(2) ?
    C5 C4 C9 C8 . . . . -1.1(2) ?
    C3 C4 C9 C8 . . . . -178.52(14) ?
    O4 C8 C9 N1 . . . . 3.8(2) ?
    C7 C8 C9 N1 . . . . -175.08(14) ?
    O4 C8 C9 C4 . . . . -179.40(14) ?
    C7 C8 C9 C4 . . . . 1.7(2) ?
    O3 C2 C10 C11 . . . . -58.1(2) ?
    C3 C2 C10 C11 . . . . -179.62(16) ?
    C1 C2 C10 C11 . . . . 59.70(19) ?
loop_
    _geom_hbond_atom_site_label_D
    _geom_hbond_atom_site_label_H
    _geom_hbond_atom_site_label_A
    _geom_hbond_site_symmetry_A
    _geom_hbond_distance_DH
    _geom_hbond_distance_HA
    _geom_hbond_distance_DA
    _geom_hbond_angle_DHA
    O3 H3 O1 4_546 0.82 2.35 2.9430(17) 130
    N1 H1N O1W . 0.861(14) 2.009(15) 2.8438(19) 163.1(17)
    O1W H1W O2 1_565 0.923(16) 2.065(19) 2.9425(19) 158(2)
    O1W H2W O3 4_556 0.916(16) 2.15(2) 2.9401(19) 144(2)
_iucr_refine_instructions_details
;
TITL    k2089 in P c a b
REM  transformed to space group : Pbca
CELL   0.71073 16.5055  8.8068 16.6690   90.000   90.000   90.000
ZERR   8        0.0004  0.0002  0.0004    0.000    0.000    0.000
LATT    1
SYMM   1/2-X,-Y,1/2+Z
SYMM   1/2+X,1/2-Y,-Z
SYMM   -X,1/2+Y,1/2-Z
SFAC    C   H   N   O
UNIT   96  120  8  40
DFIX 0.86 N1 H1N
DFIX 0.96 O1W H1W O1W H2W
OMIT 1 1 1
MERG    2
ACTA
SIZE 0.50 0.25 0.20
BOND $H
CONF
L.S.    10
FMAP    2
PLAN    25
EQIV $1 -X, Y-1/2, -Z+3/2
EQIV $2 X, Y+1, Z
EQIV $3 -X, Y+1/2, -Z+3/2
HTAB
HTAB O3 O1_$1
HTAB N1 O1W
HTAB O1W O2_$2
HTAB O1W O3_$3
WGHT    0.066200    0.466900
FVAR       0.47968
O1    4    0.080139    0.564747    0.751041    11.00000    0.07088    0.04773 =
         0.03293   -0.00088    0.00730    0.00083
O2    4    0.045566    0.182416    0.569249    11.00000    0.06921    0.03785 =
         0.06566   -0.00338   -0.01214   -0.00519
O3    4    0.058707    0.269822    0.725944    11.00000    0.06737    0.04364 =
         0.04718    0.00838    0.00547   -0.00997
AFIX 147
H3    2    0.035881    0.196464    0.705771    11.00000   -1.50000
AFIX   0
O4    4    0.149015    0.814851    0.510795    11.00000    0.07863    0.04538 =
         0.03864    0.00657    0.00605   -0.01160
N1    3    0.113476    0.611047    0.622115    11.00000    0.05434    0.03406 =
         0.03009   -0.00076    0.00086   -0.00244
H1N   2    0.106454    0.706784    0.629899    11.00000   -1.20000
C1    1    0.095858    0.517283    0.684054    11.00000    0.04031    0.04015 =
         0.03184    0.00131    0.00020    0.00002
C2    1    0.102692    0.347566    0.666694    11.00000    0.04395    0.03799 =
         0.03567    0.00462    0.00015    0.00216
C3    1    0.076074    0.306166    0.582035    11.00000    0.03977    0.03677 =
         0.04574   -0.00335   -0.00342    0.00649
C4    1    0.094766    0.416916    0.519122    11.00000    0.03693    0.04268 =
         0.03462   -0.00403   -0.00302    0.00540
C5    1    0.090511    0.378244    0.437802    11.00000    0.05117    0.05329 =
         0.03987   -0.01177   -0.00580    0.00824
AFIX  43
H5    2    0.077655    0.279482    0.422701    11.00000   -1.20000
AFIX   0
C6    1    0.105338    0.486281    0.380470    11.00000    0.05882    0.06822 =
         0.03118   -0.00794   -0.00128    0.01084
AFIX  43
H6    2    0.102320    0.460793    0.326410    11.00000   -1.20000
AFIX   0
C7    1    0.124845    0.633627    0.402854    11.00000    0.05307    0.06256 =
         0.03193    0.00531    0.00491    0.00790
AFIX  43
H7    2    0.134447    0.706158    0.363434    11.00000   -1.20000
AFIX   0
C8    1    0.130221    0.674226    0.482534    11.00000    0.04290    0.04506 =
         0.03492    0.00239    0.00396    0.00325
C9    1    0.113978    0.565486    0.541863    11.00000    0.03602    0.04180 =
         0.02947    0.00004   -0.00014    0.00373
C10   1    0.193717    0.302349    0.670265    11.00000    0.04962    0.05844 =
         0.04900    0.00085   -0.00693    0.01304
AFIX  23
H10A  2    0.198582    0.195015    0.658129    11.00000   -1.20000
H10B  2    0.222782    0.357921    0.629083    11.00000   -1.20000
AFIX   0
C11   1    0.233152    0.332641    0.749901    11.00000    0.05835    0.09127 =
         0.05530   -0.00125   -0.01552    0.01061
AFIX 137
H11A  2    0.203458    0.281663    0.791457    11.00000   -1.50000
H11B  2    0.233330    0.439907    0.760151    11.00000   -1.50000
H11C  2    0.287867    0.295711    0.748983    11.00000   -1.50000
AFIX   0
C12   1    0.164903    0.932044    0.454239    11.00000    0.08725    0.05515 =
         0.05874    0.01645    0.01270   -0.00768
AFIX 137
H12A  2    0.117883    0.947660    0.421359    11.00000   -1.50000
H12B  2    0.209860    0.903265    0.421014    11.00000   -1.50000
H12C  2    0.177689    1.024313    0.482169    11.00000   -1.50000
AFIX   0
O1W   4    0.063210    0.907448    0.667993    11.00000    0.09918    0.05482 =
         0.07154    0.00613    0.03649    0.00474
H1W   2    0.047849    0.978270    0.630091    11.00000   -1.20000
H2W   2    0.013164    0.900228    0.691424    11.00000   -1.20000
HKLF 4
REM     k2089 in P c a b
REM R1 =  0.0442 for   1963 Fo > 4sig(Fo)  and  0.0685 for all   2779 data
REM    175 parameters refined using      3 restraints
END
WGHT      0.0662      0.4669
REM Highest difference peak  0.262,  deepest hole -0.225,  1-sigma level  0.038
Q1    1   0.0215  0.8755  0.6306  11.00000  0.05    0.26
Q2    1   0.0905  0.3343  0.6242  11.00000  0.05    0.19
Q3    1   0.0979  0.4194  0.6739  11.00000  0.05    0.19
Q4    1   0.1147  0.4860  0.5354  11.00000  0.05    0.18
Q5    1   0.0806  0.3707  0.5461  11.00000  0.05    0.16
Q6    1   0.1830  0.1563  0.6951  11.00000  0.05    0.14
Q7    1   0.1154  0.4050  0.5160  11.00000  0.05    0.14
Q8    1   0.2201  0.2575  0.6125  11.00000  0.05    0.13
Q9    1   0.0755  0.4152  0.4821  11.00000  0.05    0.13
Q10   1   0.1520  0.6494  0.4503  11.00000  0.05    0.13
Q11   1   0.1389  0.3356  0.6697  11.00000  0.05    0.13
Q12   1   0.1031  0.6201  0.5181  11.00000  0.05    0.12
Q13   1   0.1402  0.6016  0.5111  11.00000  0.05    0.12
Q14   1   0.1120  0.5753  0.5652  11.00000  0.05    0.12
Q15   1   0.0982  0.4397  0.4002  11.00000  0.05    0.12
Q16   1   0.0564  0.2425  0.4356  11.00000  0.05    0.11
Q17   1   0.0936  0.4265  0.8289  11.00000  0.05    0.10
Q18   1   0.1016  0.5437  0.3936  11.00000  0.05    0.10
Q19   1   0.0577  0.4497  0.3083  11.00000  0.05    0.10
Q20   1   0.0170  0.2959  0.3520  11.00000  0.05    0.10
Q21   1   0.1508  0.8283  0.5462  11.00000  0.05    0.10
Q22   1   0.2194  0.4374  0.6289  11.00000  0.05    0.10
Q23   1   0.0948  1.0207  0.6716  11.00000  0.05    0.10
Q24   1   0.0798  0.8769  0.6009  11.00000  0.05    0.09
Q25   1   0.1375  0.4093  0.7893  11.00000  0.05    0.09
;
data_global
_journal_date_recd_electronic     2012-10-15
_journal_date_accepted     2012-10-17
_journal_name_full     'Acta Crystallographica, Section E'
_journal_year     2012
_journal_volume     68
_journal_issue     11
_journal_page_first     o3199
_journal_page_last     o3200
_journal_paper_category     QO
_journal_paper_doi     10.1107/S1600536812043280
_journal_coeditor_code     TK5162
_publ_contact_author_name     'Andrej Pevec'
_publ_contact_author_address
;
Faculty of Chemistry and Chemical Technology, University of Ljubljana,
A\<sker\<ceva 5, SI-1000 Ljubljana, Slovenia
;
_publ_contact_author_email     'andrej.pevec@fkkt.uni-lj.si'
_publ_contact_author_fax     '+386 1 24-19-220'
_publ_contact_author_phone     '+386 1 24-19-148'
_publ_section_title
;
3-Ethyl-3-hydroxy-8-methoxyquinoline-2,4(1<i>H</i>,3<i>H</i>)-dione monohydrate
;
loop_
    _publ_author_name
    _publ_author_address
    'Kafka, Stanislav'
;
Department of Chemistry, Faculty of Technology, Tomas Bata University in Zlin,
Zlin 76272, Czech Republic
;
    'Pevec, Andrej'
;
Faculty of Chemistry and Chemical Technology, University of Ljubljana,
SI-1000 Ljubljana, Slovenia
;
    'Proisl, Karel'
;
Department of Chemistry, Faculty of Technology, Tomas Bata University in Zlin,
Zlin 76272, Czech Republic
;
    'Kimmel, Roman'
;
Department of Chemistry, Faculty of Technology, Tomas Bata University in Zlin,
Zlin 76272, Czech Republic
;
    'Ko\<smrlj, Janez'
;
Faculty of Chemistry and Chemical Technology, University of Ljubljana,
SI-1000 Ljubljana, Slovenia
;
