# Supplementary material for: 3-Ethyl-3-hy­droxy-8-meth­oxy­quinoline-2,4(1H,3H)-dione monohydrate
Source: Acta Crystallogr Sect E Struct Rep Online. 2012 Oct 24;68(Pt 11):o3199–200. doi: 10.1107/S1600536812043280 (PMC3515289; doi:10.1107/S1600536812043280)
Supplement: Supplementary file 2 [file e-68-o3199-Isup2.hkl]

#
# h,k,l, Fc-squared, Fo-squared, sigma(Fo-squared) and status flag
#
data_I
_shelx_title '    k2089 in P c a b'
_shelx_refln_list_code          4
_shelx_F_calc_maximum      172.92
_exptl_crystal_F_000      1072.00
_reflns_d_resolution_high  0.7699
 
loop_
 _symmetry_equiv_pos_as_xyz
 'x, y, z'
 '-x+1/2, -y, z+1/2'
 'x+1/2, -y+1/2, -z'
 '-x, y+1/2, -z+1/2'
 '-x, -y, -z'
 'x-1/2, y, -z-1/2'
 '-x-1/2, y-1/2, z'
 'x, -y-1/2, z-1/2'
 
_cell_length_a    16.5055
_cell_length_b     8.8068
_cell_length_c    16.6690
_cell_angle_alpha  90.000
_cell_angle_beta   90.000
_cell_angle_gamma  90.000
 
_shelx_F_squared_multiplier     1.000
 
loop_
 _refln_index_h
 _refln_index_k
 _refln_index_l
 _refln_F_squared_calc
 _refln_F_squared_meas
 _refln_F_squared_sigma
 _refln_observed_status
   8   0   0      212.23      206.87      6.08 o
  10   0   0     1007.96     1174.74     22.16 o
  12   0   0        5.04        2.61      4.35 o
  14   0   0      244.11      202.96      9.13 o
  16   0   0        3.01       10.87      4.78 o
  18   0   0       15.32       19.56      6.08 o
  20   0   0       30.82       29.55     15.65 o
   2   1   0      194.90      150.81      3.48 o
   4   1   0    11270.99    10631.38    126.04 o
   6   1   0    29899.77    28852.74    511.97 o
   8   1   0     2936.26     3273.03     36.07 o
  10   1   0     1697.69     1880.11     23.03 o
  12   1   0       42.22       43.90      3.48 o
  14   1   0      118.43      109.09      4.35 o
  16   1   0       26.50       24.34      4.35 o
  18   1   0       74.03       73.01      6.52 o
  20   1   0       48.61       65.63     15.21 o
   0   2   0     1471.02     1494.62     24.34 o
   2   2   0      541.13      487.63      6.52 o
   4   2   0     6316.71     6357.88     67.36 o
   6   2   0     2513.60     2658.06     29.55 o
   8   2   0     1554.19     1627.61     18.69 o
  10   2   0     3803.21     3937.11     43.90 o
  12   2   0      645.42      670.17     10.00 o
  14   2   0      538.21      539.35     10.00 o
  16   2   0      295.81      277.28      8.26 o
  18   2   0       55.52       60.85      8.26 o
  20   2   0       22.85        3.48     13.47 o
   2   3   0    21031.01    20328.78    282.93 o
   4   3   0     7075.90     6885.06     73.01 o
   6   3   0     2113.54     2189.99     24.77 o
   8   3   0        0.88        7.82      1.74 o
  10   3   0      213.37      193.40      4.78 o
  12   3   0      192.74      192.10      5.22 o
  14   3   0      766.17      752.31     12.60 o
  16   3   0       26.97       28.68      3.91 o
  18   3   0      263.33      280.76     16.08 o
  20   3   0       97.11       90.40     16.08 o
   0   4   0     3545.31     3978.83     57.37 o
   2   4   0        7.27        3.91      1.74 o
   4   4   0     1566.36     1783.63     20.43 o
   6   4   0      350.39      362.90      5.65 o
   8   4   0     1442.77     1453.33     19.12 o
  10   4   0       95.88      101.70      3.04 o
  12   4   0       55.37       47.37      2.17 o
  14   4   0       20.32       21.73      1.74 o
  16   4   0        0.53       -2.61      5.65 o
  18   4   0        0.26        7.39      8.26 o
  20   4   0        9.33       -3.04     11.73 o
   2   5   0      508.84      539.35      8.69 o
   4   5   0      577.43      548.91      8.69 o
   6   5   0      349.52      355.07      5.65 o
   8   5   0      821.52      894.86     12.17 o
  10   5   0      230.21      265.11      6.08 o
  12   5   0      122.89      117.34      5.22 o
  14   5   0      342.58      338.56      9.56 o
  16   5   0       38.76       45.63      6.52 o
  18   5   0       35.43       21.30      8.69 o
   0   6   0       70.14       84.75      6.08 o
   2   6   0      436.88      452.43      7.82 o
   4   6   0        0.49        5.22      3.48 o
   6   6   0      226.54      227.73      4.78 o
   8   6   0      569.54      565.42     10.00 o
  10   6   0       17.82       14.34      3.48 o
  12   6   0      137.85      132.99      6.08 o
  14   6   0        0.00       -4.78      4.78 o
  16   6   0       12.72       14.78      6.08 o
  18   6   0       35.41       42.16     11.30 o
   2   7   0        4.96        1.30      1.30 o
   4   7   0      148.38      134.73      4.78 o
   6   7   0      634.27      663.21     13.04 o
   8   7   0       34.70       29.99      2.17 o
  10   7   0       32.66       28.68      3.91 o
  12   7   0       29.57       36.94      5.22 o
  14   7   0       70.01       59.11      6.08 o
  16   7   0       50.16       45.20      9.56 o
   0   8   0     1181.26     1230.37     30.42 o
   2   8   0        1.09       -2.61      3.91 o
   4   8   0        5.50        5.65      2.61 o
   6   8   0       80.23       55.20      3.91 o
   8   8   0      131.41      118.21      4.78 o
  10   8   0      149.12      156.89      6.08 o
  12   8   0        0.49       10.00      6.95 o
  14   8   0       46.08       45.20     10.00 o
   2   9   0       48.02       48.24      5.22 o
   4   9   0       14.81       13.47      2.17 o
   6   9   0       98.95      109.52      6.08 o
   8   9   0       26.70       35.64      6.08 o
  10   9   0        0.00        2.17      6.52 o
  12   9   0       27.93       47.81      8.26 o
   0  10   0      167.34      166.02     12.17 o
   2  10   0       14.75       10.00      5.22 o
   4  10   0        1.59       -5.22      5.22 o
   6  10   0        0.61       14.34      7.82 o
   8  10   0       40.75       36.51     10.43 o
  10  10   0        0.01      -10.43     10.43 o
   2  11   0        2.18        0.00      9.56 o
   4  11   0        1.96        0.00     11.30 o
   2   1   1     5401.29     4709.13     41.71 o
   3   1   1     3182.16     3153.51     25.51 o
   4   1   1        0.66        3.77      1.96 o
   5   1   1    26756.52    25864.05    282.28 o
   6   1   1      326.32      302.49      3.52 o
   7   1   1      179.82      197.32      2.91 o
   8   1   1     2983.24     3145.40     25.97 o
   9   1   1     9314.59     9858.37     77.25 o
  10   1   1       81.21       72.00      2.29 o
  11   1   1     1013.40     1103.54     10.88 o
  12   1   1      147.13      146.50      8.47 o
  13   1   1      490.05      494.09      8.91 o
  14   1   1      251.97      252.10      4.30 o
  15   1   1      106.60       92.75      7.61 o
  16   1   1        2.22        6.11      4.13 o
  17   1   1        0.59        1.74      2.40 o
  18   1   1        6.66        3.17      3.03 o
  19   1   1        2.91        1.09      5.84 o
  20   1   1        3.38        9.07      7.20 o
  21   1   1        1.37        4.98      9.03 o
   0   2   1     3117.79     2903.61     33.03 o
   1   2   1     1919.96     1865.70     15.28 o
   2   2   1     1639.59     1474.73     12.19 o
   3   2   1      181.88      186.29      3.26 o
   4   2   1     1966.30     1843.40     15.02 o
   5   2   1      402.09      426.81      4.30 o
   6   2   1       32.96       23.97      1.30 o
   7   2   1      202.87      179.94      2.60 o
   8   2   1       16.37       14.67      2.17 o
   9   2   1     3322.19     3528.70     28.12 o
  10   2   1      198.72      178.98      5.00 o
  11   2   1     1602.36     1724.21     15.36 o
  12   2   1       38.94       44.07      4.13 o
  13   2   1      730.71      764.94      8.60 o
  14   2   1       31.41       32.11      2.29 o
  15   2   1      936.95      984.79     11.97 o
  16   2   1       55.41       43.27      3.07 o
  17   2   1       20.92       13.58      2.81 o
  18   2   1        0.06        3.84      4.76 o
  19   2   1      175.96      177.18     15.43 o
  20   2   1        0.14        0.98      6.89 o
  21   2   1        1.07        1.66      9.19 o
   1   3   1       69.60       45.91      1.04 o
   2   3   1      131.48      124.23      3.26 o
   3   3   1     1197.33     1283.33     10.64 o
   4   3   1      575.14      564.89      5.20 o
   5   3   1     1002.90     1070.24      8.90 o
   6   3   1       86.80       96.70      1.84 o
   7   3   1       84.04       84.10      1.84 o
   8   3   1      672.93      706.09      7.52 o
   9   3   1      656.76      693.00      7.05 o
  10   3   1       53.73       53.98      2.61 o
  11   3   1      193.11      185.10      3.22 o
  12   3   1       20.44       14.83      1.67 o
  13   3   1        4.73        5.00      1.54 o
  14   3   1        2.08       -1.77      1.77 o
  15   3   1      199.36      203.89      4.45 o
  16   3   1       48.48       49.75      3.03 o
  17   3   1        0.87        3.18      2.82 o
  18   3   1       11.14        8.65      5.22 o
  19   3   1      139.12      117.73     11.45 o
  20   3   1        7.03        8.69      8.75 o
   0   4   1    10739.83    11054.25    142.99 o
   1   4   1       10.28       18.78      2.39 o
   2   4   1      309.59      237.30      3.03 o
   3   4   1      259.72      263.24      2.91 o
   4   4   1     1778.46     1933.58     16.59 o
   5   4   1      830.07      897.12      8.90 o
   6   4   1     1458.26     1451.04     18.91 o
   7   4   1      398.72      415.86      8.04 o
   8   4   1        0.22        0.65      1.52 o
   9   4   1      124.07      123.57      3.91 o
  10   4   1      571.31      607.30      6.91 o
  11   4   1        0.19        1.07      1.84 o
  12   4   1      101.79       97.70      3.03 o
  13   4   1        3.33        3.28      1.96 o
  14   4   1        0.07        2.53      2.29 o
  15   4   1       13.27       16.39      4.13 o
  16   4   1        0.01       -0.72      8.04 o
  17   4   1       22.09       18.97      4.61 o
  18   4   1        3.59        8.58      7.22 o
  19   4   1       25.86       15.21      7.68 o
  20   4   1        0.02        3.26     19.56 o
   1   5   1      440.20      526.20      5.63 o
   2   5   1      154.22      146.89      2.71 o
   3   5   1       56.56       86.67      1.67 o
   4   5   1      174.08      186.49      6.08 o
   5   5   1      162.05      206.08      3.91 o
   6   5   1      882.97      943.22      8.90 o
   7   5   1      327.14      313.70      6.30 o
   8   5   1       90.03       78.42      3.91 o
   9   5   1       76.76       80.00      6.08 o
  10   5   1      278.07      261.05      4.61 o
  11   5   1       48.06       41.02      2.77 o
  12   5   1       50.36       46.51      3.07 o
  13   5   1       60.45       63.02      3.38 o
  14   5   1        0.03        2.61      6.08 o
  15   5   1      154.58      160.03      5.63 o
  16   5   1       24.77       25.30      4.45 o
  17   5   1        2.42        2.51      4.76 o
  18   5   1        0.64       -3.69      6.15 o
  19   5   1       41.43       39.84      6.91 o
   0   6   1       38.71       59.98      3.91 o
   1   6   1      255.75      261.09      4.14 o
   2   6   1      129.69      133.70      2.82 o
   3   6   1        3.12        5.11      4.35 o
   4   6   1      132.41      133.66      3.38 o
   5   6   1      534.07      536.59      6.51 o
   6   6   1      121.60      117.91      3.48 o
   7   6   1        8.18        8.00      1.36 o
   8   6   1      115.65      111.55      2.82 o
   9   6   1        3.51        3.12      1.67 o
  10   6   1       19.11       18.82      5.00 o
  11   6   1       45.56       50.73      2.91 o
  12   6   1       21.71       24.89      2.77 o
  13   6   1       15.35       13.41      3.48 o
  14   6   1       15.80       13.92      3.38 o
  15   6   1        0.86        4.61      6.30 o
  16   6   1       40.09       42.63      4.61 o
  17   6   1       25.42       30.71      6.25 o
  18   6   1        0.58        4.73      6.25 o
   1   7   1       82.33       83.54      3.22 o
   2   7   1      275.92      296.57      6.95 o
   3   7   1      108.08      109.23      2.60 o
   4   7   1       42.83       43.61      2.60 o
   5   7   1        1.25       -1.52      2.82 o
   6   7   1       45.25       37.93      3.26 o
   7   7   1       87.39       88.12      2.49 o
   8   7   1        3.45        3.22      1.45 o
   9   7   1       10.86       10.76      4.35 o
  10   7   1       67.97       56.60      5.43 o
  11   7   1        7.68       10.00      2.46 o
  12   7   1       23.80       25.75      3.03 o
  13   7   1        2.20        1.74      4.56 o
  14   7   1       44.01       42.75      3.83 o
  15   7   1       12.38       13.26      4.30 o
  16   7   1       17.84       20.49      6.29 o
   0   8   1      111.98      113.00      5.22 o
   1   8   1       53.05       60.52      3.38 o
   2   8   1      200.24      194.80      4.80 o
   3   8   1       84.54       87.61      3.91 o
   4   8   1       24.00       21.19      1.84 o
   5   8   1       49.22       44.54      3.04 o
   6   8   1       24.01       27.96      2.29 o
   7   8   1       34.64       32.39      6.08 o
   8   8   1      364.37      385.63     12.17 o
   9   8   1       23.77       24.92      1.77 o
  10   8   1       31.21       28.26      2.46 o
  11   8   1       38.58       32.00      3.54 o
  12   8   1        3.65        0.16      5.22 o
  13   8   1        1.08       -3.98      6.74 o
  14   8   1       11.31        5.73      5.63 o
  15   8   1        2.52        8.52      8.04 o
   1   9   1       92.45       77.93      4.27 o
   2   9   1        1.50        3.91      3.38 o
   3   9   1        3.04        1.57      3.91 o
   4   9   1        0.42       -1.36      1.36 o
   5   9   1        1.51        1.96      2.46 o
   6   9   1        9.08        9.56      2.77 o
   7   9   1        4.05        3.27      2.60 o
   8   9   1       57.02       64.92      4.27 o
   9   9   1       26.13       30.21      4.30 o
  10   9   1        1.58       -4.06      4.38 o
  11   9   1        1.16       -2.39      4.92 o
  12   9   1        1.22        1.96      5.53 o
  13   9   1        2.12        4.08      8.26 o
   0  10   1        0.00       -5.65      5.65 o
   1  10   1       15.41       11.24      4.14 o
   2  10   1       20.38        9.78      5.87 o
   3  10   1        0.92        3.04      3.91 o
   4  10   1       22.83       26.63      4.00 o
   5  10   1       44.39       38.55      4.49 o
   6  10   1       13.24       13.04      4.79 o
   7  10   1        6.54        8.54      7.72 o
   8  10   1       39.54       51.82      9.96 o
   9  10   1       15.61       24.15      8.91 o
  10  10   1       75.36       72.06      8.46 o
   1  11   1       12.87        4.93      6.29 o
   2  11   1       12.53        5.45      9.34 o
   3  11   1        4.27       12.17      8.69 o
   4  11   1       50.56       48.18      9.59 o
   5  11   1       11.07        2.61      9.00 o
   2   0   2       37.16       28.25      1.30 o
   3   0   2    16386.43    14972.67    470.68 o
   4   0   2    26906.63    24789.59    539.78 o
   5   0   2    13365.58    12820.06    132.99 o
   6   0   2     9609.36     9269.75     97.79 o
   7   0   2      549.89      516.75      7.82 o
   8   0   2     4656.81     5193.13     56.06 o
   9   0   2     1110.19     1295.57     16.52 o
  10   0   2      139.36      137.77      3.91 o
  11   0   2        9.45        8.69      2.61 o
  12   0   2      217.04      196.44      5.22 o
  13   0   2        3.04        6.52      3.04 o
  14   0   2       33.82       39.11      3.48 o
  15   0   2      119.41       97.79      5.22 o
  16   0   2       31.51       35.64      4.78 o
  17   0   2       20.39       19.56      4.35 o
  18   0   2        3.37        3.91      5.22 o
  19   0   2        5.83        9.13      6.08 o
  20   0   2        7.54       21.30     11.30 o
  21   0   2       39.28       12.60     13.91 o
   1   1   2     4656.56     3955.30     63.67 o
   2   1   2     8029.62     7444.01     67.04 o
   3   1   2      417.23      462.86      4.61 o
   4   1   2    11568.96    11516.00     96.65 o
   5   1   2      835.75      745.55      6.74 o
   6   1   2     1003.76     1096.24      9.68 o
   7   1   2      418.52      471.00      4.89 o
   8   1   2     1204.61     1222.04     16.30 o
   9   1   2      332.25      300.97      4.00 o
  10   1   2     1373.30     1388.76     12.42 o
  11   1   2       83.84       64.11      2.46 o
  12   1   2      337.25      333.76      5.01 o
  13   1   2       61.58       47.33      2.60 o
  14   1   2      268.96      252.71      6.08 o
  15   1   2       72.48       64.97      3.91 o
  16   1   2       45.96       43.07      3.04 o
  17   1   2        0.85       -0.24      2.71 o
  18   1   2       67.50       65.28      4.38 o
  19   1   2       19.00        8.82      4.17 o
  20   1   2        9.10       12.19      8.03 o
  21   1   2        2.18       -5.65      8.30 o
   0   2   2       11.31       27.38      1.30 o
   1   2   2     2595.06     2564.79     19.64 o
   2   2   2     2041.01     1929.97     15.50 o
   3   2   2      324.92      335.84      3.22 o
   4   2   2     1663.76     1559.37     14.29 o
   5   2   2      266.18      266.93      3.22 o
   6   2   2       52.28       46.13      1.74 o
   7   2   2      695.07      744.81      6.43 o
   8   2   2       68.50       56.97      2.17 o
   9   2   2      134.99      140.19      5.00 o
  10   2   2      129.56      150.35      2.60 o
  11   2   2        2.49        3.57      1.36 o
  12   2   2      107.39       95.12      2.61 o
  13   2   2        0.01       -0.55      1.67 o
  14   2   2      221.34      192.10      4.00 o
  15   2   2       12.09        7.61      2.40 o
  16   2   2       29.58       30.28      2.82 o
  17   2   2        0.69        1.79      2.29 o
  18   2   2      119.52      110.18      4.92 o
  19   2   2        1.01        0.69      5.63 o
  20   2   2        9.16       13.97     17.38 o
  21   2   2        2.56       -6.88     11.50 o
   1   3   2     8978.55     8832.07     63.56 o
   2   3   2     5443.31     5469.25     40.06 o
   3   3   2      329.20      334.09      3.22 o
   4   3   2     7210.18     7232.74     54.64 o
   5   3   2     1768.38     1752.93     18.91 o
   6   3   2     1000.03      999.65     10.02 o
   7   3   2     1494.76     1519.64     14.60 o
   8   3   2      842.12      861.92      8.59 o
   9   3   2        3.11        0.28      3.04 o
  10   3   2     1394.15     1456.81     14.05 o
  11   3   2        8.95        3.27      2.29 o
  12   3   2       93.76      100.23      3.03 o
  13   3   2       76.50       83.19      6.95 o
  14   3   2      106.53       88.02      4.13 o
  15   3   2        8.92       11.20      1.22 o
  16   3   2      112.71      111.07      2.96 o
  17   3   2       16.85       18.05      7.82 o
  18   3   2       37.43       25.87      6.05 o
  19   3   2        1.20       -6.68      6.68 o
  20   3   2       52.93       28.03      7.70 o
   0   4   2     3314.72     3463.82     39.55 o
   1   4   2      126.82      156.18      2.09 o
   2   4   2      669.01      779.50      6.79 o
   3   4   2      465.96      573.94      9.78 o
   4   4   2     1074.26     1146.18      9.39 o
   5   4   2        6.96        7.56      2.39 o
   6   4   2      337.05      393.41      4.45 o
   7   4   2      282.17      281.76      4.78 o
   8   4   2       69.38       47.55      2.61 o
   9   4   2       10.01       13.27      2.39 o
  10   4   2       37.36       38.99      9.13 o
  11   4   2      128.32      138.43      3.38 o
  12   4   2        2.40        0.25      4.78 o
  13   4   2        6.42        9.70      2.40 o
  14   4   2        0.11       -1.04      2.57 o
  15   4   2       56.04       52.69      4.56 o
  16   4   2        0.64        1.76      3.07 o
  17   4   2       63.01       70.66      6.79 o
  18   4   2        5.93       10.37      5.99 o
  19   4   2       10.08       17.42      9.25 o
   1   5   2      987.23     1063.38     13.04 o
   2   5   2      466.76      516.21      5.32 o
   3   5   2       18.29       26.41      2.39 o
   4   5   2       10.23       15.49      1.04 o
   5   5   2      556.08      648.34      6.29 o
   6   5   2      627.15      636.88      6.68 o
   7   5   2       22.91       28.49      2.61 o
   8   5   2      431.76      421.01      5.06 o
   9   5   2      302.87      278.09      4.14 o
  10   5   2       70.92       65.34      4.78 o
  11   5   2        1.80        1.09      3.91 o
  12   5   2        0.33       -2.09      2.09 o
  13   5   2      114.59      106.66      3.44 o
  14   5   2       78.27       81.47      3.44 o
  15   5   2        5.98       10.01      3.65 o
  16   5   2       38.61       37.87     10.21 o
  17   5   2        1.65        8.46      5.01 o
  18   5   2        0.87        2.42     10.00 o
  19   5   2        4.81       -4.01      7.83 o
   0   6   2      709.91      651.91      9.56 o
   1   6   2        5.31        8.35      0.78 o
   2   6   2      922.52      911.66     10.13 o
   3   6   2       86.83       77.67      1.98 o
   4   6   2       17.13       16.93      2.61 o
   5   6   2       33.04       29.96      1.74 o
   6   6   2        6.24        6.44      1.36 o
   7   6   2      146.20      142.83      5.87 o
   8   6   2      344.40      332.78      7.61 o
   9   6   2       55.59       58.67      2.46 o
  10   6   2      963.77     1012.46     10.74 o
  11   6   2       13.71       15.53      2.82 o
  12   6   2       54.64       57.48      3.34 o
  13   6   2       60.90       56.31      4.35 o
  14   6   2      382.42      378.78      7.99 o
  15   6   2       49.62       38.19      4.07 o
  16   6   2      123.87      105.81      5.94 o
  17   6   2       10.97        5.53      5.22 o
  18   6   2       23.76       13.47     10.43 o
   1   7   2      782.91      843.80     15.21 o
   2   7   2      265.87      269.37      3.83 o
   3   7   2        7.11        6.30      1.84 o
   4   7   2      581.67      562.56      7.52 o
   5   7   2       42.81       58.58      3.26 o
   6   7   2      466.05      461.11     10.65 o
   7   7   2      119.39      113.49      2.60 o
   8   7   2        0.29       -0.33      1.30 o
   9   7   2        9.18        7.39      1.84 o
  10   7   2      116.89      116.26      3.22 o
  11   7   2        8.66        8.65      1.98 o
  12   7   2        0.10       -2.29      2.29 o
  13   7   2       17.73       16.55      3.91 o
  14   7   2        9.01       17.37      3.96 o
  15   7   2       10.04       12.59      4.76 o
  16   7   2        4.75        3.87      5.71 o
   0   8   2      783.16      737.53     14.78 o
   1   8   2       75.00       90.31      3.96 o
   2   8   2       35.71       38.35      1.90 o
   3   8   2      117.93      119.94      3.48 o
   4   8   2      325.52      312.09      5.20 o
   5   8   2       87.27       85.48      4.35 o
   6   8   2       45.11       53.58      2.77 o
   7   8   2        8.29        4.41      8.04 o
   8   8   2       34.03       37.88      2.82 o
   9   8   2       19.34       15.84      3.91 o
  10   8   2       92.45       95.94      8.69 o
  11   8   2        1.09        0.35      6.74 o
  12   8   2       18.60       17.48      4.76 o
  13   8   2        5.09        5.46      5.32 o
  14   8   2        5.03       15.03      7.30 o
  15   8   2        0.00        6.74      7.83 o
   1   9   2       51.08       51.52      4.00 o
   2   9   2        2.19        0.40      5.22 o
   3   9   2        0.33        1.91      5.87 o
   4   9   2      483.01      478.45      7.66 o
   5   9   2        1.86        0.81      2.09 o
   6   9   2       70.81       74.91      3.34 o
   7   9   2       80.78       82.18      4.56 o
   8   9   2       59.10       43.73      3.44 o
   9   9   2        9.78        8.07      4.17 o
  10   9   2       29.74       33.26      8.69 o
  11   9   2       49.77       39.07      5.85 o
  12   9   2        1.45        5.75      5.37 o
  13   9   2        5.41        0.20      8.47 o
   0  10   2       67.78       65.19      6.52 o
   1  10   2       43.52       46.85      4.56 o
   2  10   2       22.48       21.52      5.22 o
   3  10   2       40.11       56.10      8.47 o
   4  10   2        5.01        4.39      4.38 o
   5  10   2       14.04       20.59     10.87 o
   6  10   2       35.25       52.71     19.34 o
   7  10   2       17.53        3.81      6.09 o
   8  10   2        8.15        9.58      7.30 o
   9  10   2        3.20        3.63      9.56 o
  10  10   2        2.72        9.48     10.87 o
   1  11   2       54.57       70.75      7.37 o
   2  11   2       44.20       44.11      6.87 o
   3  11   2       15.50       12.41     11.08 o
   4  11   2        4.99        0.66      8.56 o
   5  11   2       91.47       95.05     14.99 o
   1   1   3      286.61      278.16      3.48 o
   2   1   3     2762.30     2801.31     19.21 o
   3   1   3     6101.21     5458.22     39.75 o
   4   1   3     5501.71     5352.20     41.00 o
   5   1   3       12.03        6.52      0.92 o
   6   1   3      458.86      446.16      4.61 o
   7   1   3      634.89      640.29      6.29 o
   8   1   3      517.98      479.82      5.22 o
   9   1   3      239.36      252.60      3.52 o
  10   1   3       25.89       26.81      1.84 o
  11   1   3      132.03      130.66      3.48 o
  12   1   3       74.49       64.37      2.77 o
  13   1   3       49.30       50.64      2.77 o
  14   1   3       29.46       31.52      2.40 o
  15   1   3      127.90      137.30      3.83 o
  16   1   3       10.09       10.75      2.71 o
  17   1   3        3.08        2.35      3.04 o
  18   1   3        3.78        2.71      5.00 o
  19   1   3       33.35       39.88      4.89 o
  20   1   3       55.66       61.11      7.56 o
  21   1   3        6.78       13.68      9.87 o
   0   2   3     5183.49     4604.24     46.50 o
   1   2   3        4.57        1.52      0.92 o
   2   2   3      249.23      223.62      2.15 o
   3   2   3      210.40      241.06      2.40 o
   4   2   3      958.53      979.30      8.04 o
   5   2   3     3147.11     3106.88     30.21 o
   6   2   3       59.49       51.75      1.54 o
   7   2   3      205.54      208.73      3.22 o
   8   2   3       28.05       21.03      1.36 o
   9   2   3       39.81       27.28      1.51 o
  10   2   3        8.56        8.94      2.61 o
  11   2   3       61.47       72.92      2.17 o
  12   2   3       93.34      107.93      2.81 o
  13   2   3      256.08      249.26      4.27 o
  14   2   3      475.44      517.18      6.91 o
  15   2   3      222.53      193.94      4.56 o
  16   2   3       21.86       20.83      2.39 o
  17   2   3       31.16       31.65      3.02 o
  18   2   3      130.90      122.13      5.22 o
  19   2   3       15.58        7.20      6.30 o
  20   2   3       37.21       36.36      7.16 o
   1   3   3      247.02      242.30      2.46 o
   2   3   3      647.63      734.51      6.12 o
   3   3   3      714.46      661.59      5.99 o
   4   3   3       83.43       82.79      1.54 o
   5   3   3      361.37      342.96      4.35 o
   6   3   3      514.12      527.08      7.17 o
   7   3   3       86.77       83.17      2.17 o
   8   3   3     1254.55     1432.35     13.37 o
   9   3   3       71.25       69.52      3.69 o
  10   3   3      642.63      718.93      8.54 o
  11   3   3       61.59       66.76      2.71 o
  12   3   3      266.45      265.78      5.01 o
  13   3   3       57.43       53.91      3.03 o
  14   3   3      111.81       92.79      3.62 o
  15   3   3        1.29        7.82      5.43 o
  16   3   3       81.58       76.49      6.74 o
  17   3   3        6.04        2.08      4.56 o
  18   3   3        1.80       -1.38      5.01 o
  19   3   3       31.99       25.41     18.25 o
  20   3   3       12.09       12.54     16.73 o
   0   4   3      407.47      286.41      4.35 o
   1   4   3      247.73      256.83      2.71 o
   2   4   3     1167.77     1256.73     10.45 o
   3   4   3        4.64       17.06      1.74 o
   4   4   3     2846.04     3084.77     24.34 o
   5   4   3       15.77       17.18      1.04 o
   6   4   3     1004.22      946.29      8.72 o
   7   4   3       74.16       80.66      1.98 o
   8   4   3     1078.98     1142.18     11.50 o
   9   4   3      338.16      336.41      4.61 o
  10   4   3      190.57      188.08      4.56 o
  11   4   3      272.80      276.12      9.56 o
  12   4   3        1.89        2.35      2.29 o
  13   4   3       84.91       89.29      5.65 o
  14   4   3        2.26        2.80      2.71 o
  15   4   3       20.08       18.46      3.03 o
  16   4   3       23.64       21.03      6.30 o
  17   4   3        0.15        7.68      8.91 o
  18   4   3        0.81        3.15      6.05 o
  19   4   3       52.70       63.18      7.93 o
   1   5   3     3912.79     4204.20     38.46 o
   2   5   3     1111.51     1151.33     10.33 o
   3   5   3       93.37      116.97      1.98 o
   4   5   3        4.62        3.41      1.04 o
   5   5   3      374.21      386.81      4.00 o
   6   5   3       15.63       15.58      1.12 o
   7   5   3      711.86      711.89      7.07 o
   8   5   3      192.88      188.62      3.22 o
   9   5   3       85.10       85.41      2.46 o
  10   5   3      424.94      430.79      5.51 o
  11   5   3      210.04      215.46      5.00 o
  12   5   3       18.25       18.63      2.60 o
  13   5   3        6.54        4.53      2.81 o
  14   5   3       74.39       72.61      3.44 o
  15   5   3       46.04       39.47      3.34 o
  16   5   3      264.10      284.04      8.75 o
  17   5   3       55.16       68.16      8.04 o
  18   5   3       18.80        8.28      9.56 o
  19   5   3       27.18       23.21      6.74 o
   0   6   3        0.02        3.91      2.17 o
   1   6   3        9.34       10.17      1.96 o
   2   6   3        4.38        1.52      1.23 o
   3   6   3       19.05       18.11      1.45 o
   4   6   3      178.40      181.44      6.30 o
   5   6   3       28.28       31.24      1.30 o
   6   6   3      375.71      394.36      6.95 o
   7   6   3       16.74       16.00      1.17 o
   8   6   3       11.77       12.85      1.84 o
   9   6   3       15.02       15.02      1.84 o
  10   6   3      206.96      218.32      5.65 o
  11   6   3      159.36      156.68      3.69 o
  12   6   3      375.25      383.51      6.25 o
  13   6   3       22.90       30.12      3.48 o
  14   6   3       47.22       42.87      4.56 o
  15   6   3       81.68       87.11      4.58 o
  16   6   3       17.34       21.35      5.32 o
  17   6   3       25.93       28.55      6.74 o
  18   6   3       44.50       35.40      7.97 o
   1   7   3      381.45      348.23      6.52 o
   2   7   3      247.24      251.48      3.65 o
   3   7   3        0.82        4.35      2.17 o
   4   7   3       82.02       88.75      2.29 o
   5   7   3     1215.63     1221.07     12.86 o
   6   7   3      471.08      489.47     10.43 o
   7   7   3       59.43       56.94      1.51 o
   8   7   3       66.06       53.74      3.69 o
   9   7   3      578.58      591.06      7.36 o
  10   7   3       46.83       53.75      2.46 o
  11   7   3       80.68       79.91      7.82 o
  12   7   3       45.99       45.44      2.77 o
  13   7   3       28.88       22.69      5.65 o
  14   7   3        5.22        5.56      3.44 o
  15   7   3       85.13       88.43      6.43 o
  16   7   3        3.77       11.26      6.08 o
   0   8   3       91.56      108.65      6.08 o
   1   8   3       23.19       22.04      1.90 o
   2   8   3        6.57        6.58      3.26 o
   3   8   3       18.96       17.43      1.67 o
   4   8   3       85.10       99.01      3.04 o
   5   8   3      111.18      115.46      3.48 o
   6   8   3        9.40       10.91      2.29 o
   7   8   3      242.54      245.33      6.52 o
   8   8   3        7.17        8.26      1.36 o
   9   8   3        0.29       -2.29      2.29 o
  10   8   3        0.17        0.56      2.29 o
  11   8   3       78.53       76.37      4.27 o
  12   8   3       30.55       27.03      6.95 o
  13   8   3       40.68       42.33      6.05 o
  14   8   3        1.15       -7.17      7.17 o
  15   8   3        0.00       -1.44      7.88 o
   1   9   3       24.87       14.08      3.52 o
   2   9   3        0.24        3.04      3.07 o
   3   9   3       17.45       13.17      6.08 o
   4   9   3        0.06        0.76      1.77 o
   5   9   3       68.34       55.44      2.91 o
   6   9   3        5.26        3.25      3.04 o
   7   9   3        7.58        9.52      3.34 o
   8   9   3        0.75        2.61      3.34 o
   9   9   3       78.76       69.04      5.43 o
  10   9   3        6.13       11.40      5.13 o
  11   9   3        0.50       -0.77      4.98 o
  12   9   3       12.35        7.21      5.30 o
   0  10   3       38.50       49.55      8.26 o
   1  10   3       10.21       13.93      5.20 o
   2  10   3       28.62       28.19      6.74 o
   3  10   3       47.18       42.05     14.78 o
   4  10   3       41.41       34.71      8.04 o
   5  10   3        0.71        4.91      5.06 o
   6  10   3       91.60       87.76      7.22 o
   7  10   3       65.04       89.06      7.88 o
   8  10   3       10.57       24.57      8.85 o
   9  10   3        0.16        0.32      8.72 o
   1  11   3       11.41        1.61     10.87 o
   2  11   3       16.54       18.31      7.18 o
   3  11   3        5.32       12.10      7.61 o
   4  11   3       17.03       14.47     16.95 o
   5  11   3       17.28       33.68     11.68 o
   0   0   4     5303.90     5383.05     99.09 o
   1   0   4    12641.23    11431.05    125.60 o
   2   0   4     1385.12     1242.54     13.91 o
   3   0   4     3807.68     3505.11     34.33 o
   4   0   4      259.69      227.73      3.48 o
   5   0   4      191.08      205.57      3.48 o
   6   0   4        4.13        0.00      1.74 o
   7   0   4      216.42      215.13      3.91 o
   8   0   4      334.17      357.25      5.65 o
   9   0   4     1421.81     1430.29     17.82 o
  10   0   4     1974.26     2144.79     25.64 o
  11   0   4        6.18        3.04      3.04 o
  12   0   4      764.95      723.62     11.30 o
  13   0   4       87.46       74.75      3.91 o
  14   0   4      527.82      554.12     10.43 o
  15   0   4        0.03       -3.48      3.48 o
  16   0   4       32.12       22.16      4.35 o
  17   0   4        2.57       -0.87      3.91 o
  18   0   4       39.76       33.03      4.78 o
  19   0   4       46.47       30.86      6.08 o
  20   0   4        2.82       16.52     12.60 o
  21   0   4        2.21      -12.17     12.17 o
   1   1   4      768.72      710.46      6.25 o
   2   1   4      733.43      710.35     12.39 o
   3   1   4     1566.38     1568.29     11.05 o
   4   1   4     2783.17     2740.43     20.58 o
   5   1   4       14.64       15.94      1.09 o
   6   1   4      758.11      732.06      6.43 o
   7   1   4        2.34        1.35      1.36 o
   8   1   4      480.43      444.18      4.76 o
   9   1   4      450.07      480.04      5.22 o
  10   1   4      140.85      133.93      3.04 o
  11   1   4      537.09      576.37      6.60 o
  12   1   4        6.52        0.13      3.91 o
  13   1   4       72.84       69.10      2.60 o
  14   1   4       15.69       18.04      2.15 o
  15   1   4       31.28       24.61      3.26 o
  16   1   4      239.12      249.73     10.00 o
  17   1   4        1.30       -1.46      3.04 o
  18   1   4        9.45       16.38      3.34 o
  19   1   4       38.86       31.79     10.65 o
  20   1   4        7.66        8.48      6.43 o
   0   2   4     1677.44     1462.89     17.82 o
   1   2   4       61.14       44.85      3.69 o
   2   2   4        0.00       -1.96      1.96 o
   3   2   4     1001.48      940.07      7.38 o
   4   2   4       32.40       37.81      1.04 o
   5   2   4      332.31      382.18      3.52 o
   6   2   4       88.18       92.08      2.82 o
   7   2   4      135.75      122.18      2.61 o
   8   2   4      314.31      327.81      3.83 o
   9   2   4        0.88        0.19      1.36 o
  10   2   4      854.74      817.56      8.91 o
  11   2   4      384.99      407.04      5.37 o
  12   2   4      241.96      227.98      4.30 o
  13   2   4       51.30       57.34      2.17 o
  14   2   4        6.33        2.27      3.26 o
  15   2   4      160.04      157.82      3.86 o
  16   2   4       13.52       10.39      3.48 o
  17   2   4       25.97       30.17      4.35 o
  18   2   4       40.91       43.69      4.92 o
  19   2   4        9.12        4.43     16.95 o
  20   2   4        2.02        6.56      6.43 o
   1   3   4     1410.54     1316.95     10.13 o
   2   3   4      192.21      226.02      3.48 o
   3   3   4      121.68      127.19      2.82 o
   4   3   4      696.80      684.60      6.29 o
   5   3   4      388.17      479.60      4.45 o
   6   3   4      661.01      685.18      6.29 o
   7   3   4      199.19      203.16      2.91 o
   8   3   4        7.89        6.44      1.36 o
   9   3   4      922.06     1005.25     11.52 o
  10   3   4      367.44      392.74      5.43 o
  11   3   4        1.04        1.97      2.29 o
  12   3   4       93.55      107.51      3.34 o
  13   3   4       44.54       42.31      2.81 o
  14   3   4        4.05        5.26      2.71 o
  15   3   4       26.89       31.01      4.13 o
  16   3   4        0.89       -3.04      3.04 o
  17   3   4        0.23        4.69      3.29 o
  18   3   4        6.11        2.34      4.76 o
  19   3   4        0.00        3.83     11.30 o
  20   3   4        7.00        4.95      7.37 o
   0   4   4      917.32     1016.98     12.17 o
   1   4   4      133.02      151.18      3.91 o
   2   4   4      421.98      469.14      4.27 o
   3   4   4      125.98      120.00      3.04 o
   4   4   4       90.64       71.50      1.54 o
   5   4   4       39.25       49.34      1.54 o
   6   4   4       12.66       12.17      1.54 o
   7   4   4      152.55      161.46      2.60 o
   8   4   4       49.97       39.55      1.84 o
   9   4   4        1.38        3.63      1.74 o
  10   4   4       66.22       56.30      2.46 o
  11   4   4        4.02        9.80      2.09 o
  12   4   4      162.39      170.96      9.34 o
  13   4   4        0.38       -2.15      2.40 o
  14   4   4        0.01       -1.53      2.60 o
  15   4   4        2.04       -0.35      3.03 o
  16   4   4       51.41       55.92      4.26 o
  17   4   4        6.91        6.52      4.61 o
  18   4   4       43.80       43.23      5.68 o
  19   4   4        5.09       11.38      6.57 o
   1   5   4        7.41       10.87      1.04 o
   2   5   4        1.47       -1.30      1.30 o
   3   5   4      285.27      285.75      3.07 o
   4   5   4        5.08        8.34      1.04 o
   5   5   4       27.06       22.87      1.36 o
   6   5   4       37.31       26.44      1.17 o
   7   5   4       15.68       19.87      1.67 o
   8   5   4      233.15      236.19      3.52 o
   9   5   4       47.98       38.37      1.98 o
  10   5   4        0.00       -1.67      1.67 o
  11   5   4      496.79      491.61      6.43 o
  12   5   4       28.61       31.53      2.60 o
  13   5   4       95.18       99.31      3.62 o
  14   5   4       27.03       24.53      2.81 o
  15   5   4      128.30      130.54      4.76 o
  16   5   4       13.15       13.91      8.26 o
  17   5   4      101.70      104.42      7.07 o
  18   5   4       23.43       31.96     13.04 o
   0   6   4      384.60      348.56      5.65 o
   1   6   4        3.73        3.04      1.36 o
   2   6   4      659.84      663.69      6.68 o
   3   6   4       35.08       37.89      2.17 o
   4   6   4       71.92       79.76      3.04 o
   5   6   4      720.02      754.06      6.91 o
   6   6   4      828.01      833.89      7.97 o
   7   6   4     1531.38     1592.64     14.75 o
   8   6   4      359.47      350.40      4.58 o
   9   6   4       24.68       24.29      1.98 o
  10   6   4      442.80      445.69      5.63 o
  11   6   4      694.50      737.16      8.23 o
  12   6   4      112.59      107.35      3.22 o
  13   6   4      132.42      143.55      4.07 o
  14   6   4       42.37       42.47      3.44 o
  15   6   4        2.75        2.64      5.65 o
  16   6   4       34.19       26.77      4.92 o
  17   6   4        6.86        3.59      5.32 o
   1   7   4      332.20      347.09     17.82 o
   2   7   4     2969.37     3162.12     29.60 o
   3   7   4      135.41      137.82      4.35 o
   4   7   4      303.04      341.65      7.39 o
   5   7   4      145.05      144.04      3.48 o
   6   7   4      324.94      326.03      4.45 o
   7   7   4       71.37       62.90      1.84 o
   8   7   4        8.24       10.50      2.82 o
   9   7   4       32.04       25.64      2.09 o
  10   7   4        4.36        2.82      2.15 o
  11   7   4        4.78        2.39      2.46 o
  12   7   4        0.79        0.49      2.29 o
  13   7   4        9.81       -3.65      3.65 o
  14   7   4       27.60       33.01      5.22 o
  15   7   4        2.52        0.90      4.76 o
  16   7   4        1.64       14.47      7.05 o
   0   8   4     1353.16     1313.82     19.99 o
   1   8   4      144.17      137.47      3.26 o
   2   8   4        3.28        6.57      2.24 o
   3   8   4     1216.36     1185.74     19.77 o
   4   8   4      965.28      944.24     12.11 o
   5   8   4      241.58      243.07      6.52 o
   6   8   4       14.73       13.92      1.54 o
   7   8   4      156.56      152.13      3.07 o
   8   8   4      355.83      380.58      5.94 o
   9   8   4       24.20       26.73      2.89 o
  10   8   4       21.68       19.11      2.68 o
  11   8   4        0.79        0.42      3.48 o
  12   8   4        8.39       10.89      5.43 o
  13   8   4       11.47       11.26      6.12 o
  14   8   4       17.87        9.71      6.05 o
   1   9   4      248.20      230.93     16.08 o
   2   9   4      101.72       93.88      7.82 o
   3   9   4       86.79       81.79      3.29 o
   4   9   4       13.31       12.90      2.49 o
   5   9   4       58.43       47.96      3.34 o
   6   9   4        0.41       -0.43      2.77 o
   7   9   4      124.35      129.10      5.53 o
   8   9   4       42.89       56.15      6.30 o
   9   9   4       80.57       94.26      5.79 o
  10   9   4        1.48        0.57      4.56 o
  11   9   4        0.30        0.66      4.98 o
  12   9   4       44.17       30.21      7.22 o
   0  10   4      110.99       97.79      9.13 o
   1  10   4        2.53       -1.36      5.94 o
   2  10   4       16.89       18.65     10.21 o
   3  10   4       41.22       42.06      5.62 o
   4  10   4        7.15        5.15      5.22 o
   5  10   4        5.39       -4.00      6.87 o
   6  10   4       52.81       52.79      8.12 o
   7  10   4        0.46        2.39      7.99 o
   8  10   4        3.71        9.04      9.16 o
   9  10   4        1.18        2.87      8.59 o
   1  11   4       31.02       40.85      6.25 o
   2  11   4       57.01       51.74      7.36 o
   3  11   4        4.91       -1.62      6.87 o
   4  11   4       11.65        8.36      8.14 o
   1   1   5      470.00      389.87      4.00 o
   2   1   5     3941.00     3853.49     27.66 o
   3   1   5      619.87      678.31      5.63 o
   4   1   5      969.36     1085.44      8.41 o
   5   1   5       65.91       55.99      1.52 o
   6   1   5      303.89      276.63      3.38 o
   7   1   5      236.78      192.19      2.60 o
   8   1   5      138.44      135.94      4.13 o
   9   1   5        4.20        7.39      1.84 o
  10   1   5      359.29      341.63      4.45 o
  11   1   5       79.53       80.46      2.60 o
  12   1   5      142.86      146.70      3.52 o
  13   1   5       14.51       18.51      2.46 o
  14   1   5       33.81       23.85      2.46 o
  15   1   5       73.22       67.33      3.22 o
  16   1   5        9.44       11.18      5.22 o
  17   1   5       53.41       55.78      3.83 o
  18   1   5       42.85       54.75      4.78 o
  19   1   5        5.84       -5.84      8.04 o
  20   1   5       16.72       16.22      8.91 o
   0   2   5     6469.90     6510.86     69.54 o
   1   2   5     3558.90     3489.68     25.93 o
   2   2   5     3890.15     3927.29     27.78 o
   3   2   5     3892.92     4000.92     27.02 o
   4   2   5      343.69      327.49      3.38 o
   5   2   5      191.01      181.97      2.29 o
   6   2   5      433.01      496.32      4.30 o
   7   2   5       19.18       13.56      3.48 o
   8   2   5     2209.52     2132.42     16.42 o
   9   2   5      108.85      116.60      6.30 o
  10   2   5       74.48       89.98      4.56 o
  11   2   5       82.66       83.25      2.60 o
  12   2   5       17.37       20.86      1.98 o
  13   2   5        0.21       -1.20      1.98 o
  14   2   5       33.51       33.82      3.48 o
  15   2   5       91.97       96.14      4.13 o
  16   2   5        6.20        8.39      2.24 o
  17   2   5       38.36       33.19      3.13 o
  18   2   5        4.91        6.16      4.53 o
  19   2   5        3.67        0.64      6.35 o
  20   2   5       18.70       25.24      6.58 o
   1   3   5      438.01      383.13      3.52 o
   2   3   5     7911.18     8658.27     61.36 o
   3   3   5      772.74      866.32      7.36 o
   4   3   5      284.30      278.15      3.03 o
   5   3   5      905.85      995.62      9.03 o
   6   3   5      747.54      878.32      7.61 o
   7   3   5       79.34       62.02      2.39 o
   8   3   5        5.37        7.82      1.45 o
   9   3   5       32.12       35.35      3.26 o
  10   3   5       56.07       64.61      2.29 o
  11   3   5       43.95       49.59      2.82 o
  12   3   5      426.61      411.35      5.87 o
  13   3   5      334.45      336.09      5.37 o
  14   3   5       93.96       91.57      5.22 o
  15   3   5        0.01        0.26      3.03 o
  16   3   5       14.07       12.49      6.95 o
  17   3   5       22.83       19.06      4.13 o
  18   3   5       43.08       47.73      7.39 o
  19   3   5        3.29        4.87      6.30 o
  20   3   5        3.61       -3.77      8.26 o
   0   4   5     3994.52     4195.27     43.90 o
   1   4   5      326.33      321.53      3.52 o
   2   4   5        0.02        1.74      2.17 o
   3   4   5       31.07       33.42      2.39 o
   4   4   5      664.22      713.96      6.91 o
   5   4   5      159.81      172.53      4.13 o
   6   4   5      261.88      265.88      3.34 o
   7   4   5      454.15      492.11      5.37 o
   8   4   5        1.00        0.87      1.54 o
   9   4   5      270.86      279.93      3.83 o
  10   4   5      299.68      303.54      4.27 o
  11   4   5       19.89       20.21      2.15 o
  12   4   5      134.11      153.63      3.76 o
  13   4   5        0.03       -2.61      2.61 o
  14   4   5      195.27      213.04      4.80 o
  15   4   5       40.63       34.03      3.22 o
  16   4   5       42.19       43.57      3.76 o
  17   4   5       64.68       58.24      5.87 o
  18   4   5        8.53        0.90      4.58 o
  19   4   5       20.14       21.73      6.45 o
   1   5   5      457.88      391.55      4.27 o
   2   5   5      764.90      755.09      8.26 o
   3   5   5      118.46      121.99      3.26 o
   4   5   5       11.02        9.57      1.04 o
   5   5   5       21.01       27.01      1.54 o
   6   5   5      212.95      209.59      2.81 o
   7   5   5       65.33       63.76      2.39 o
   8   5   5      153.81      168.54      2.91 o
   9   5   5       28.19       20.24      1.98 o
  10   5   5       49.20       36.59      2.15 o
  11   5   5       48.90       50.68      2.61 o
  12   5   5        3.44        6.52      2.15 o
  13   5   5      308.43      299.63      5.53 o
  14   5   5       19.61       25.22      3.04 o
  15   5   5        7.12        8.69      3.52 o
  16   5   5        0.76       -0.50      4.27 o
  17   5   5       31.46       24.52      5.87 o
  18   5   5       11.21       13.52      6.74 o
   0   6   5        3.34        6.08      1.74 o
   1   6   5       51.44       61.59      2.39 o
   2   6   5       60.95       60.80      1.45 o
   3   6   5      570.42      603.96      5.81 o
   4   6   5        1.95        5.09      1.52 o
   5   6   5        7.93        8.59      1.36 o
   6   6   5      180.72      185.01      2.81 o
   7   6   5     1025.86     1061.34     10.29 o
   8   6   5       23.70       15.83      1.98 o
   9   6   5       26.92       23.60      1.98 o
  10   6   5        0.27        3.48      1.84 o
  11   6   5      111.12      109.36      2.91 o
  12   6   5       68.68       63.14      2.91 o
  13   6   5        4.04        0.51      2.49 o
  14   6   5       28.91       31.32      5.22 o
  15   6   5        2.64        5.60      4.07 o
  16   6   5       30.00       37.13      8.04 o
  17   6   5        3.61       -0.75      5.65 o
   1   7   5       13.46       14.19      1.45 o
   2   7   5     1998.59     2066.74     29.12 o
   3   7   5        5.18       11.67      4.13 o
   4   7   5      954.87      962.09      9.82 o
   5   7   5        0.70        1.69      1.52 o
   6   7   5       96.79      102.27      2.09 o
   7   7   5       11.47       10.93      1.17 o
   8   7   5      274.38      284.83      6.52 o
   9   7   5       36.88       32.06      2.15 o
  10   7   5       86.89       86.15      2.91 o
  11   7   5       18.41       17.40      2.77 o
  12   7   5        4.06        0.00      2.46 o
  13   7   5       87.12       79.90      5.06 o
  14   7   5       20.95       22.88      7.39 o
  15   7   5        0.10       -0.43      5.22 o
  16   7   5        3.06        1.59      6.16 o
   0   8   5        0.04       -1.74      2.61 o
   1   8   5       91.92       90.62      2.77 o
   2   8   5       63.62       64.28      3.91 o
   3   8   5      189.40      204.49      3.65 o
   4   8   5        8.67        5.73      1.36 o
   5   8   5        8.86       11.49      1.45 o
   6   8   5       38.58       40.26      1.84 o
   7   8   5       29.61       26.74      1.54 o
   8   8   5        0.69        5.65      2.09 o
   9   8   5       35.11       44.88      7.39 o
  10   8   5        8.15        5.77      3.26 o
  11   8   5        6.47        8.63      3.96 o
  12   8   5        0.39       -3.04      4.30 o
  13   8   5       12.19       16.99      7.07 o
  14   8   5        1.90       11.55      6.32 o
   1   9   5       61.98       55.50      9.56 o
   2   9   5       33.63       23.87      2.39 o
   3   9   5       14.44        3.89      5.00 o
   4   9   5       15.30       22.74      3.38 o
   5   9   5       93.34       95.14      6.95 o
   6   9   5       74.74       80.55      4.76 o
   7   9   5        7.33       14.99      4.00 o
   8   9   5       93.64       72.74      5.06 o
   9   9   5       93.19       87.11      6.89 o
  10   9   5        1.28       -2.17      4.61 o
  11   9   5        2.35       -6.16      6.16 o
  12   9   5       42.05       49.25      8.35 o
   0  10   5      186.83      220.78     14.78 o
   1  10   5        2.47        2.97      5.30 o
   2  10   5       59.97       61.68      7.16 o
   3  10   5        4.22        2.90      5.43 o
   4  10   5        6.74       11.15      6.43 o
   5  10   5        9.09       -0.75      7.93 o
   6  10   5       18.26       31.48      8.14 o
   7  10   5        0.18        0.22     13.69 o
   8  10   5       22.58       33.80      9.50 o
   9  10   5       23.28       27.67     12.91 o
   1  11   5        0.54       -4.53      6.26 o
   2  11   5        2.17        7.38      7.61 o
   3  11   5        0.12       -3.56      6.91 o
   0   0   6      318.34      294.23      7.82 o
   1   0   6      365.29      399.84      6.08 o
   2   0   6     1973.22     2080.90     23.47 o
   3   0   6     6413.72     6506.08     69.54 o
   4   0   6     3857.47     4250.90     43.46 o
   5   0   6     1666.06     1535.47     16.08 o
   6   0   6     4579.42     4745.92     49.55 o
   7   0   6       87.41       73.01      3.04 o
   8   0   6      462.10      465.46      6.95 o
   9   0   6       30.24       39.55      3.04 o
  10   0   6      675.21      717.10     10.43 o
  11   0   6        2.26        3.48      2.61 o
  12   0   6       39.67       26.95      3.48 o
  13   0   6        0.49       -1.30      3.48 o
  14   0   6      116.14       98.66      4.78 o
  15   0   6       63.44       76.06      4.78 o
  16   0   6       42.49       44.76      4.78 o
  17   0   6       46.13       39.55      4.78 o
  18   0   6        2.49        7.39      5.65 o
  19   0   6        4.83       15.21      6.95 o
  20   0   6      191.69      188.19     19.56 o
   1   1   6     2807.66     2841.55     24.40 o
   2   1   6     2857.26     2738.65     20.73 o
   3   1   6      544.21      603.31      6.74 o
   4   1   6     4150.71     4312.28     30.41 o
   5   1   6      152.51      125.43      2.39 o
   6   1   6     1048.37     1045.41      9.03 o
   7   1   6      283.68      239.28      2.91 o
   8   1   6     1243.86     1250.83     10.60 o
   9   1   6      327.10      306.86      4.00 o
  10   1   6        7.90        8.22      1.98 o
  11   1   6      102.27       80.27      2.60 o
  12   1   6     2095.82     2235.36     20.42 o
  13   1   6       99.15       90.84      3.07 o
  14   1   6       11.61       11.68      4.35 o
  15   1   6        2.22        2.67      4.13 o
  16   1   6        4.56        3.48      2.77 o
  17   1   6       33.40       32.34      3.83 o
  18   1   6       30.09       24.62      3.83 o
  19   1   6        2.31        3.55      5.30 o
  20   1   6        4.04       13.16      9.34 o
   0   2   6      455.32      458.08      6.08 o
   1   2   6        4.97        5.50      1.36 o
   2   2   6     3293.55     3342.75     25.03 o
   3   2   6      191.58      224.28      2.46 o
   4   2   6     1219.28     1243.82      9.06 o
   5   2   6      486.53      462.86      4.61 o
   6   2   6     2521.64     2727.09     20.13 o
   7   2   6     3971.22     4168.43     30.38 o
   8   2   6      532.77      579.29      6.08 o
   9   2   6      220.99      197.55      3.69 o
  10   2   6      107.62      100.82      2.29 o
  11   2   6      886.65      933.66      9.78 o
  12   2   6       14.34       19.56      5.65 o
  13   2   6      230.01      212.09      4.14 o
  14   2   6        2.73        1.68      2.09 o
  15   2   6        0.37        0.90      2.40 o
  16   2   6       10.93       12.81      2.24 o
  17   2   6       14.93        9.54      6.30 o
  18   2   6       20.44       29.32      9.34 o
  19   2   6        1.11        3.36     12.60 o
  20   2   6        0.38       -8.79     19.12 o
   1   3   6      300.25      269.22      3.22 o
   2   3   6     3118.35     3541.42     26.83 o
   3   3   6      887.71      878.42      7.52 o
   4   3   6     1054.29     1123.81      9.37 o
   5   3   6      102.88      105.03      2.82 o
   6   3   6      354.28      378.69     14.78 o
   7   3   6      338.74      350.40      3.76 o
   8   3   6       50.78       64.92      2.09 o
   9   3   6       14.26       15.55      4.78 o
  10   3   6       11.26        5.81      3.04 o
  11   3   6       96.93      103.44      2.77 o
  12   3   6       51.15       48.63      2.60 o
  13   3   6       11.02        7.04      2.40 o
  14   3   6       29.21       26.73      2.71 o
  15   3   6       70.23       74.69      3.76 o
  16   3   6        4.75        5.42      3.22 o
  17   3   6       26.25       21.92      3.91 o
  18   3   6        0.17        5.89     10.00 o
  19   3   6        1.68       -4.44      5.68 o
   0   4   6       11.74       10.43      2.17 o
   1   4   6      931.40      987.65      8.30 o
   2   4   6      700.58      723.50      9.34 o
   3   4   6     2040.82     2260.42     19.02 o
   4   4   6       15.65       12.66      1.54 o
   5   4   6       84.07       81.71      1.98 o
   6   4   6       90.62       97.59      2.29 o
   7   4   6      323.61      332.38      6.30 o
   8   4   6      225.68      204.39      3.22 o
   9   4   6       99.81       95.31      2.40 o
  10   4   6       70.06       76.79      3.26 o
  11   4   6       52.82       63.07      2.60 o
  12   4   6        6.61        5.90      2.09 o
  13   4   6       29.80       33.09      2.71 o
  14   4   6       28.96       29.91      9.78 o
  15   4   6       24.26       24.38      3.52 o
  16   4   6        6.61        7.71      6.52 o
  17   4   6       37.19       38.70      6.30 o
  18   4   6       13.62       21.70      5.43 o
  19   4   6        0.25        2.78     12.60 o
   1   5   6       83.85       87.61      2.09 o
   2   5   6      116.75      113.00      5.00 o
   3   5   6        3.26        4.56      1.54 o
   4   5   6        2.95        2.39      1.54 o
   5   5   6       34.38       29.57      1.77 o
   6   5   6       34.81       29.58      1.54 o
   7   5   6       55.06       53.28      2.15 o
   8   5   6       12.78        9.39      1.84 o
   9   5   6      260.69      246.63      3.83 o
  10   5   6       11.93       10.16      2.82 o
  11   5   6       11.87       14.71      2.29 o
  12   5   6      110.13      103.27      3.34 o
  13   5   6      133.81      137.94      4.07 o
  14   5   6       50.06       52.64      9.13 o
  15   5   6        1.42        1.88      3.83 o
  16   5   6       26.58       32.49      5.20 o
  17   5   6       20.39       32.18      9.56 o
  18   5   6        5.06       18.60      7.10 o
   0   6   6      208.20      212.96      4.35 o
   1   6   6       56.45       55.52      1.98 o
   2   6   6       76.24       75.19      2.17 o
   3   6   6        4.17        7.07      1.36 o
   4   6   6      933.03      962.36      8.85 o
   5   6   6       84.15       77.89      2.29 o
   6   6   6       39.03       42.13      2.82 o
   7   6   6       27.51       23.36      1.52 o
   8   6   6       94.28       95.65      2.77 o
   9   6   6        7.97        8.28      1.84 o
  10   6   6      100.97      100.39      2.91 o
  11   6   6        0.10        2.17      2.15 o
  12   6   6        0.29        4.95      2.61 o
  13   6   6       34.41       35.07      3.03 o
  14   6   6        3.50        4.04      3.22 o
  15   6   6        0.00        0.19      4.27 o
  16   6   6        1.19        6.57      5.65 o
  17   6   6       17.29       10.07      5.63 o
   1   7   6       38.99       43.66      1.84 o
   2   7   6      283.95      252.19      3.65 o
   3   7   6       29.94       26.59      3.26 o
   4   7   6        3.66        1.74      1.30 o
   5   7   6       57.36       48.36      1.84 o
   6   7   6      122.04      106.51      2.61 o
   7   7   6        0.29       -1.04      1.04 o
   8   7   6       72.10       55.53      2.29 o
   9   7   6       16.21       14.09      2.09 o
  10   7   6       96.75      105.22      3.07 o
  11   7   6        6.70        4.56      4.13 o
  12   7   6       31.05       27.70      3.52 o
  13   7   6        1.33       -0.19      5.65 o
  14   7   6        8.22        6.87      4.58 o
  15   7   6        6.17        6.78     10.87 o
   0   8   6        0.40        0.43      1.74 o
   1   8   6       11.14        9.68      1.36 o
   2   8   6      233.20      204.53      4.30 o
   3   8   6       57.94       56.97      4.13 o
   4   8   6      146.84      144.02      6.08 o
   5   8   6        5.23        5.25      1.77 o
   6   8   6      246.31      255.09      5.06 o
   7   8   6       33.36       33.34      3.04 o
   8   8   6      131.10      131.75      7.17 o
   9   8   6        0.27       -3.02      3.02 o
  10   8   6        0.99        1.81      3.46 o
  11   8   6       33.25       33.40      4.01 o
  12   8   6       43.29       41.59      5.51 o
  13   8   6        5.78       -0.30      6.74 o
  14   8   6        0.02       -3.16     14.34 o
   1   9   6       26.42       25.57      3.03 o
   2   9   6       60.21       48.40      3.96 o
   3   9   6        1.00        5.22      5.22 o
   4   9   6       27.22       19.46      4.35 o
   5   9   6        2.34        1.77      3.96 o
   6   9   6        1.72        3.23     10.43 o
   7   9   6        3.97       -2.37      5.87 o
   8   9   6       93.08      100.77      6.47 o
   9   9   6        0.08        7.20      6.74 o
  10   9   6       21.10       17.63      7.16 o
  11   9   6        7.62       11.11      7.83 o
   0  10   6       13.03       25.64     10.00 o
   1  10   6        0.05       -6.87      6.87 o
   2  10   6       14.53        7.26     11.95 o
   3  10   6        3.25       -3.17      8.26 o
   4  10   6        0.06        4.77      6.29 o
   5  10   6        0.97       -2.08      7.52 o
   6  10   6        8.92       13.34      8.42 o
   7  10   6       15.88       14.03      8.97 o
   8  10   6        5.93       20.43     11.73 o
   1   1   7       89.09       89.76      2.46 o
   2   1   7      550.51      627.40      5.94 o
   3   1   7      190.60      229.24      4.56 o
   4   1   7      995.71      969.17      8.45 o
   5   1   7       23.85       32.17      1.36 o
   6   1   7     2072.91     2286.87     17.60 o
   7   1   7       39.53       26.44      1.96 o
   8   1   7       92.36      127.99      5.22 o
   9   1   7      356.80      361.85      4.30 o
  10   1   7      222.35      247.84      3.83 o
  11   1   7        4.39       -0.81      5.65 o
  12   1   7     1470.10     1635.82     15.66 o
  13   1   7      120.23      118.10      3.22 o
  14   1   7        5.26        5.11      2.60 o
  15   1   7       48.45       45.10      3.22 o
  16   1   7      193.98      190.85      5.51 o
  17   1   7        1.58        5.29      3.52 o
  18   1   7      129.08      146.36     13.91 o
  19   1   7       13.59        1.46      6.95 o
  20   1   7        7.23        1.14      8.90 o
   0   2   7     2381.60     2529.85     28.25 o
   1   2   7       55.25       58.84      1.67 o
   2   2   7     1591.55     1552.57     12.42 o
   3   2   7        9.00       13.02      1.36 o
   4   2   7     1552.21     1778.28     13.98 o
   5   2   7      119.97      107.74      1.98 o
   6   2   7      435.71      443.52      4.61 o
   7   2   7      551.48      508.61      7.82 o
   8   2   7      226.04      231.73      3.22 o
   9   2   7      214.23      200.26      2.91 o
  10   2   7      342.08      341.44      9.56 o
  11   2   7       11.34       18.11      1.98 o
  12   2   7       16.35       18.55      3.91 o
  13   2   7       25.11       17.26      2.09 o
  14   2   7        0.95        1.86      2.09 o
  15   2   7       22.17       13.65      3.69 o
  16   2   7       15.40       15.01      5.87 o
  17   2   7       71.68       69.88      4.98 o
  18   2   7       19.32       29.73      5.62 o
  19   2   7       10.52       16.20      6.04 o
   1   3   7        3.17        7.53      1.36 o
   2   3   7     2364.96     2580.07     21.45 o
   3   3   7      255.70      200.14      2.77 o
   4   3   7      334.76      347.12      3.76 o
   5   3   7      246.94      214.06      3.69 o
   6   3   7      214.86      259.09      4.78 o
   7   3   7        1.98        5.41      2.39 o
   8   3   7       54.17       74.95      4.13 o
   9   3   7       89.85       85.76      2.09 o
  10   3   7       42.64       35.14      1.98 o
  11   3   7       85.68       87.03      3.04 o
  12   3   7       79.61       78.34      2.91 o
  13   3   7      404.21      420.67      6.47 o
  14   3   7       93.60       99.03      3.96 o
  15   3   7        8.20        4.78      3.22 o
  16   3   7       46.16       49.76      4.00 o
  17   3   7       15.75       17.54      3.96 o
  18   3   7        0.00        6.08      4.61 o
  19   3   7        8.21        4.99     10.87 o
   0   4   7      159.38      131.25      3.48 o
   1   4   7      132.88      128.58      2.29 o
   2   4   7     1354.05     1411.83     11.68 o
   3   4   7      209.39      228.34      3.03 o
   4   4   7      560.84      580.50      5.94 o
   5   4   7      328.34      358.68      4.58 o
   6   4   7     2850.99     3009.87     25.46 o
   7   4   7      507.37      523.70      5.53 o
   8   4   7      551.93      571.45      5.99 o
   9   4   7      297.43      313.64      7.17 o
  10   4   7       50.22       47.71      2.29 o
  11   4   7       10.29        5.09      3.91 o
  12   4   7      226.06      215.21      4.07 o
  13   4   7        0.11        5.70      2.24 o
  14   4   7      167.55      169.02     10.87 o
  15   4   7        1.09        0.32      6.08 o
  16   4   7        5.08        2.87      3.62 o
  17   4   7       48.96       48.94      5.43 o
  18   4   7        6.77       17.97      5.63 o
   1   5   7        5.28        4.35      1.84 o
   2   5   7      109.47      103.44      2.29 o
   3   5   7      281.40      279.86      3.52 o
   4   5   7      211.61      199.87      3.34 o
   5   5   7       62.94       59.60      2.29 o
   6   5   7       22.02       15.07      1.77 o
   7   5   7        9.66        4.27      3.04 o
   8   5   7      376.70      385.81      5.06 o
   9   5   7       18.25       21.57      2.15 o
  10   5   7       59.88       70.22      2.77 o
  11   5   7       63.46       59.31      3.48 o
  12   5   7      226.88      238.57      4.78 o
  13   5   7      195.08      191.91      5.87 o
  14   5   7        0.02       -1.90      5.65 o
  15   5   7        0.19       -3.96      3.96 o
  16   5   7        0.02        6.32      5.06 o
  17   5   7        2.35       -0.80      5.81 o
   0   6   7       97.11      101.70      3.91 o
   1   6   7       73.62       80.52      3.04 o
   2   6   7      134.46      123.16      2.71 o
   3   6   7        1.30        2.73      1.67 o
   4   6   7       27.42       23.37      1.98 o
   5   6   7       85.15       70.97      2.09 o
   6   6   7      114.03      122.42      2.71 o
   7   6   7        7.57        7.82      1.20 o
   8   6   7        6.54        8.46      3.48 o
   9   6   7        0.83        0.94      1.98 o
  10   6   7        0.29       -0.90      2.39 o
  11   6   7       70.38       71.59      6.08 o
  12   6   7        1.15        0.66      2.49 o
  13   6   7       67.54       65.47      3.38 o
  14   6   7       23.96       20.55      4.70 o
  15   6   7        0.08        0.43      4.92 o
  16   6   7        4.94       12.95      5.74 o
   1   7   7       48.59       45.63      1.77 o
   2   7   7      185.93      175.56      3.34 o
   3   7   7       15.33       15.18      4.35 o
   4   7   7      762.27      764.60      8.66 o
   5   7   7       14.58       25.42      1.84 o
   6   7   7        1.81        1.22      2.61 o
   7   7   7       15.81       17.44      1.96 o
   8   7   7       69.40       70.09      2.91 o
   9   7   7       20.42       17.34      4.13 o
  10   7   7       35.25       30.72      5.00 o
  11   7   7       26.50       28.05      3.22 o
  12   7   7       24.76       25.39     10.00 o
  13   7   7        0.03       -3.96      3.96 o
  14   7   7        1.65       11.02      5.01 o
  15   7   7        7.45        0.83      5.51 o
   0   8   7       53.80       62.58      3.48 o
   1   8   7       44.41       41.34      1.77 o
   2   8   7        0.24        2.69      1.67 o
   3   8   7      127.07      124.97      3.38 o
   4   8   7        0.00        4.84      2.61 o
   5   8   7       11.18        8.47      2.15 o
   6   8   7       37.69       37.17      3.26 o
   7   8   7        6.54        3.84      1.84 o
   8   8   7        4.15        8.04      3.35 o
   9   8   7        0.99       -2.87      2.89 o
  10   8   7       13.74       18.36      3.62 o
  11   8   7        0.11       -3.16      3.85 o
  12   8   7       20.60       23.61      5.51 o
  13   8   7        0.50        3.87      6.98 o
   1   9   7       99.95       98.48      4.61 o
   2   9   7        9.86       11.30      4.00 o
   3   9   7       39.19       37.17      5.79 o
   4   9   7        5.80       22.44      8.69 o
   5   9   7        3.47        3.77      5.05 o
   6   9   7        1.50        3.38      4.92 o
   7   9   7       54.38       52.11      6.51 o
   8   9   7        0.18        2.72      5.59 o
   9   9   7       36.20       45.38     13.04 o
  10   9   7        2.98      -11.28     12.39 o
  11   9   7        5.86        6.98     15.43 o
   0  10   7       97.79      103.87     13.47 o
   1  10   7       21.62       28.69      7.62 o
   2  10   7       37.79       62.83     20.64 o
   3  10   7       94.23      104.99      9.98 o
   4  10   7       21.86       16.55      9.78 o
   5  10   7       49.12       45.40     10.21 o
   6  10   7       43.12       55.52     10.26 o
   7  10   7        2.48      -10.43     10.43 o
   0   0   8      937.10     1099.56     20.43 o
   1   0   8     2393.50     2716.30     34.77 o
   2   0   8     1521.19     1470.71     18.69 o
   3   0   8      536.89      681.90      9.13 o
   4   0   8     1068.03     1068.27     13.04 o
   5   0   8     1030.17     1153.45     13.91 o
   6   0   8       24.19        9.13      2.61 o
   7   0   8     1999.70     2245.18     25.64 o
   8   0   8     2418.27     2719.34     31.73 o
   9   0   8      217.68      225.56      5.65 o
  10   0   8      141.26      135.16      4.35 o
  11   0   8     1104.52     1218.64     17.82 o
  12   0   8       55.35       50.41      3.91 o
  13   0   8      176.41      171.67      6.08 o
  14   0   8       56.10       56.93      4.78 o
  15   0   8       19.48       14.34      3.91 o
  16   0   8       28.93       20.43      4.78 o
  17   0   8      106.08       93.44      7.82 o
  18   0   8       10.83        6.52      6.52 o
  19   0   8       19.71       31.73     10.00 o
   1   1   8     2258.01     2279.33     19.67 o
   2   1   8     7049.00     7846.88     59.33 o
   3   1   8     1270.31     1326.40     10.29 o
   4   1   8      421.77      424.97      5.87 o
   5   1   8      307.99      301.85      3.69 o
   6   1   8      451.26      437.74      4.89 o
   7   1   8      140.32      144.82      3.04 o
   8   1   8       52.67       49.98      1.84 o
   9   1   8     1077.25     1059.42      9.96 o
  10   1   8        0.05       -0.40      1.77 o
  11   1   8      444.40      431.97      8.47 o
  12   1   8       54.61       62.82      2.77 o
  13   1   8       89.77       95.29      3.52 o
  14   1   8       63.17       58.04      3.22 o
  15   1   8       57.98       59.93      4.78 o
  16   1   8       44.44       46.75      4.00 o
  17   1   8       38.65       36.83      4.30 o
  18   1   8        7.64       10.61      5.63 o
  19   1   8        1.54       10.52      5.87 o
   0   2   8        2.40        0.00      2.17 o
   1   2   8       70.23      106.42      2.09 o
   2   2   8      827.59      803.35      7.22 o
   3   2   8     4343.26     4864.26     36.07 o
   4   2   8      164.81      165.75      5.87 o
   5   2   8     2001.05     2032.89     16.75 o
   6   2   8      378.00      350.46      4.35 o
   7   2   8      257.99      288.11      3.52 o
   8   2   8      489.01      523.16      5.68 o
   9   2   8        4.02        9.50      3.04 o
  10   2   8      201.24      202.10      3.38 o
  11   2   8       14.07       13.47      1.84 o
  12   2   8        1.13        1.01      1.77 o
  13   2   8       37.81       35.34      3.26 o
  14   2   8       32.84       35.99      3.26 o
  15   2   8       18.27       14.50      2.61 o
  16   2   8        5.31        3.06      2.68 o
  17   2   8        0.08        3.69      4.00 o
  18   2   8        5.06        7.21      5.43 o
  19   2   8        9.86        4.62      6.04 o
   1   3   8      137.86      151.68      2.29 o
   2   3   8       50.03       35.22      1.84 o
   3   3   8       83.09       83.23      2.39 o
   4   3   8      602.52      615.65      5.81 o
   5   3   8       15.72       15.02      1.54 o
   6   3   8       51.86       59.22      2.61 o
   7   3   8      130.26      147.77      2.46 o
   8   3   8      287.92      293.16      3.69 o
   9   3   8      221.12      219.37      3.22 o
  10   3   8        0.80        4.09      1.45 o
  11   3   8       80.92       73.76      2.29 o
  12   3   8        0.30        3.69      4.56 o
  13   3   8      175.40      187.92      4.38 o
  14   3   8        1.54        1.43      2.60 o
  15   3   8       56.15       61.45      3.83 o
  16   3   8        2.35        1.16      3.76 o
  17   3   8       30.12       22.55      4.76 o
  18   3   8        7.01        0.35      8.69 o
  19   3   8        4.56        8.45      6.68 o
   0   4   8        0.48        0.00      2.61 o
   1   4   8      379.11      380.35      4.45 o
   2   4   8      207.79      141.54      2.60 o
   3   4   8     1364.28     1366.98     11.52 o
   4   4   8       13.23       14.64      1.84 o
   5   4   8      225.46      209.78      3.54 o
   6   4   8        6.87        4.86      2.61 o
   7   4   8       12.64        8.89      1.67 o
   8   4   8      296.32      303.92      3.96 o
   9   4   8        1.74        1.09      4.13 o
  10   4   8        8.29        5.00      1.84 o
  11   4   8       15.29       12.43      4.13 o
  12   4   8       31.24       30.80      2.40 o
  13   4   8       45.76       42.75      3.03 o
  14   4   8       12.54       18.63      3.07 o
  15   4   8        5.12        3.00      3.34 o
  16   4   8        3.84        2.56      4.27 o
  17   4   8        1.36       14.48      4.70 o
  18   4   8        0.63       -4.27      6.58 o
   1   5   8      152.86      174.04      3.22 o
   2   5   8     1814.42     1861.46     15.82 o
   3   5   8       48.96       46.57      3.26 o
   4   5   8      186.05      172.00      3.34 o
   5   5   8      202.10      212.46      3.65 o
   6   5   8      451.80      459.29      5.81 o
   7   5   8      134.05      138.59      4.13 o
   8   5   8       13.93       12.99      1.77 o
   9   5   8       60.13       57.23      2.60 o
  10   5   8       27.58       32.07      3.48 o
  11   5   8        2.02        0.87      2.15 o
  12   5   8      111.92      112.65      3.52 o
  13   5   8       45.58       42.30      3.22 o
  14   5   8        5.57        5.28      3.03 o
  15   5   8        1.72        1.96      4.61 o
  16   5   8       16.44       12.83      8.04 o
  17   5   8       26.04       19.98      8.03 o
   0   6   8       57.08       46.94      3.48 o
   1   6   8        3.23        4.56      2.15 o
   2   6   8      583.98      583.79     24.12 o
   3   6   8      117.26      109.38      5.65 o
   4   6   8        1.29        4.61      1.98 o
   5   6   8       68.54       78.72      2.82 o
   6   6   8      489.39      467.54      9.13 o
   7   6   8       66.30       73.20      2.40 o
   8   6   8      273.46      270.42      4.76 o
   9   6   8        0.18        3.51      1.98 o
  10   6   8      166.19      161.94      3.69 o
  11   6   8        8.97        4.48      6.52 o
  12   6   8       22.87       19.82      3.48 o
  13   6   8        0.40        3.41      3.26 o
  14   6   8       12.62       10.00      4.17 o
  15   6   8        0.58        2.85      4.89 o
  16   6   8       23.80       32.23      6.52 o
   1   7   8       15.35       11.51      2.61 o
   2   7   8       42.62       33.92      2.82 o
   3   7   8        3.80        0.33      1.77 o
   4   7   8        3.18        6.34      1.77 o
   5   7   8        1.68        2.09      1.51 o
   6   7   8      192.46      184.44      3.44 o
   7   7   8        3.75        5.65      1.55 o
   8   7   8      308.10      305.44      5.06 o
   9   7   8        0.15        3.39      2.61 o
  10   7   8       51.05       49.96      3.48 o
  11   7   8       35.26       30.27      3.13 o
  12   7   8      164.32      177.29      5.94 o
  13   7   8       23.90       21.30      4.14 o
  14   7   8       30.18       31.94      6.29 o
   0   8   8        0.26        2.17      2.17 o
   1   8   8        1.17        2.75      1.77 o
   2   8   8        5.80        5.95      1.51 o
   3   8   8        3.58        1.43      1.20 o
   4   8   8       34.43       28.97      3.48 o
   5   8   8        0.13       -0.87      2.82 o
   6   8   8       18.71       21.88      2.17 o
   7   8   8        1.00        1.25      2.40 o
   8   8   8        3.29        5.94      3.11 o
   9   8   8       16.39        8.86      3.96 o
  10   8   8        1.58        6.27      4.17 o
  11   8   8        7.37       10.60      8.47 o
  12   8   8       95.88       99.44      7.88 o
  13   8   8        0.89       -4.25      7.61 o
   1   9   8        6.22        8.45      5.22 o
   2   9   8       57.24       57.98      5.37 o
   3   9   8       17.18       24.08      5.79 o
   4   9   8        4.87       15.56      6.03 o
   5   9   8        7.09       10.45      7.18 o
   6   9   8        8.39        8.08      5.31 o
   7   9   8        0.37        4.18      6.74 o
   8   9   8        6.87       13.23      6.79 o
   9   9   8        3.31       14.09      6.43 o
  10   9   8        1.06       -4.12      7.65 o
   0  10   8        0.00       -6.08     10.00 o
   1  10   8        0.39       -1.03      7.61 o
   2  10   8        7.89       18.25      7.05 o
   3  10   8       13.16       25.13      8.23 o
   4  10   8       52.75       54.45     13.69 o
   5  10   8        0.72       -8.54      8.54 o
   6  10   8       12.11       12.06      9.08 o
   1   1   9      670.66      650.61      6.91 o
   2   1   9     1746.62     1963.21     16.95 o
   3   1   9       13.06       15.80      2.39 o
   4   1   9      592.63      656.09      6.45 o
   5   1   9       27.40       31.51      2.61 o
   6   1   9        0.66        0.00      3.91 o
   7   1   9        2.93        2.39      1.84 o
   8   1   9      357.02      332.59      6.08 o
   9   1   9      153.78      147.15      2.60 o
  10   1   9        3.41        2.53      1.67 o
  11   1   9      209.25      215.78      3.69 o
  12   1   9        6.94        1.99      2.09 o
  13   1   9       12.28        9.60      2.82 o
  14   1   9        9.84        7.30      2.81 o
  15   1   9       20.15        9.69      5.65 o
  16   1   9       21.76       18.10      3.69 o
  17   1   9       63.00       68.49      5.22 o
  18   1   9        9.33       12.05      5.53 o
  19   1   9        0.04       -5.27      7.80 o
   0   2   9       18.17       17.38      2.17 o
   1   2   9     1238.15     1339.33     11.97 o
   2   2   9      179.57      149.51      2.46 o
   3   2   9      982.25     1064.10      8.90 o
   4   2   9      710.40      770.77      8.69 o
   5   2   9       64.02       70.10      2.29 o
   6   2   9       74.54       66.30      2.46 o
   7   2   9      411.13      483.52      6.52 o
   8   2   9       32.78       37.42      1.84 o
   9   2   9      240.45      246.52      3.52 o
  10   2   9      265.94      257.87      6.08 o
  11   2   9      127.88      125.26      3.91 o
  12   2   9        9.55       11.74      2.61 o
  13   2   9        4.23        4.04      2.17 o
  14   2   9        7.32        6.61      4.35 o
  15   2   9        6.11        2.51      2.57 o
  16   2   9      101.59      102.97      5.43 o
  17   2   9       10.12       11.55      8.69 o
  18   2   9        3.56        4.63      6.09 o
  19   2   9        3.42        9.83     10.87 o
   1   3   9       37.39       26.95      1.45 o
   2   3   9        9.32       15.24      1.96 o
   3   3   9      750.45      703.85      6.76 o
   4   3   9      354.09      362.99      6.95 o
   5   3   9       19.29       18.98      1.45 o
   6   3   9       99.24       83.63      2.40 o
   7   3   9        1.72        1.96      1.84 o
   8   3   9      181.07      195.01      4.13 o
   9   3   9       52.14       41.48      1.77 o
  10   3   9      241.64      230.01      9.34 o
  11   3   9      390.31      390.99      5.22 o
  12   3   9       83.77       82.97      4.78 o
  13   3   9       41.02       34.09      2.91 o
  14   3   9       10.76       12.05      4.78 o
  15   3   9       37.01       42.95      6.08 o
  16   3   9      168.88      187.55      6.76 o
  17   3   9       72.69       90.30      6.57 o
  18   3   9       29.79       23.30      6.58 o
   0   4   9     2454.72     2478.13     29.99 o
   1   4   9        1.53        8.61      1.51 o
   2   4   9        1.39        3.24      2.17 o
   3   4   9       32.27       40.03      3.26 o
   4   4   9      112.95      113.87      2.77 o
   5   4   9      168.96      180.59      3.38 o
   6   4   9       13.09       13.76      1.55 o
   7   4   9     1126.38     1138.27     12.00 o
   8   4   9       80.99       86.44      2.61 o
   9   4   9      333.79      310.00      4.45 o
  10   4   9      261.52      274.40      4.58 o
  11   4   9      742.88      789.59      9.65 o
  12   4   9       93.12       91.06      5.87 o
  13   4   9      125.77      127.61      4.14 o
  14   4   9        0.13        0.10      2.60 o
  15   4   9        1.33        0.80      3.83 o
  16   4   9       19.95       20.40      5.13 o
  17   4   9        1.96        6.42      6.14 o
  18   4   9       22.98        2.75     14.82 o
   1   5   9       94.61       98.85      2.91 o
   2   5   9     2915.48     2931.58     33.46 o
   3   5   9      653.61      680.94      7.22 o
   4   5   9      204.61      220.13      3.69 o
   5   5   9        7.41        8.71      2.39 o
   6   5   9     1010.55     1063.31     11.45 o
   7   5   9       13.31       11.37      2.09 o
   8   5   9      633.40      614.47     11.73 o
   9   5   9        0.02       -1.98      1.98 o
  10   5   9       68.60       72.60      4.56 o
  11   5   9       57.33       69.00      3.22 o
  12   5   9       97.73       91.82      3.96 o
  13   5   9        4.28        6.89      3.22 o
  14   5   9       40.55       38.62     10.65 o
  15   5   9        1.14       -0.87      7.39 o
  16   5   9       21.36       17.88      6.43 o
  17   5   9        4.84       -6.26      8.46 o
   0   6   9        2.59        1.30      2.61 o
   1   6   9      472.01      459.06      7.39 o
   2   6   9        2.04       10.90      3.26 o
   3   6   9     1865.71     1965.90     27.81 o
   4   6   9       10.69       18.83      3.69 o
   5   6   9       31.13       28.64      3.48 o
   6   6   9       79.08       69.27      2.71 o
   7   6   9      349.52      399.90      5.85 o
   8   6   9      155.99      150.39      3.83 o
   9   6   9        0.19        2.06      2.40 o
  10   6   9       13.88       16.40      2.09 o
  11   6   9       27.44       36.71      3.34 o
  12   6   9      125.21      124.45      4.38 o
  13   6   9       11.37       18.05      4.17 o
  14   6   9       14.02        8.04      4.61 o
  15   6   9       16.29       19.61      5.46 o
   1   7   9      168.47      181.96      3.83 o
   2   7   9      354.03      323.81     12.17 o
   3   7   9      101.57       91.66      3.22 o
   4   7   9      206.99      191.66      4.17 o
   5   7   9       50.87       49.98      2.49 o
   6   7   9       36.98       31.56      2.17 o
   7   7   9      171.86      176.09     12.60 o
   8   7   9      133.87      121.37      3.65 o
   9   7   9       64.25       69.35      3.34 o
  10   7   9       11.27        6.52      4.78 o
  11   7   9       15.38       12.13      6.08 o
  12   7   9       67.14       49.14      4.70 o
  13   7   9       42.65       51.18      5.84 o
  14   7   9       16.50       27.89      6.68 o
   0   8   9       63.99       60.41      3.91 o
   1   8   9        4.01        3.04      2.61 o
   2   8   9        1.66       -0.56      2.09 o
   3   8   9        2.26        2.98      2.09 o
   4   8   9        8.40        7.34      2.60 o
   5   8   9        0.86        2.78      2.17 o
   6   8   9        3.83        3.83      3.22 o
   7   8   9        3.43        5.34      3.69 o
   8   8   9       12.90        8.66      5.22 o
   9   8   9        5.31       10.51      4.86 o
  10   8   9        0.79       -1.79      4.74 o
  11   8   9        0.12       -5.84      5.84 o
  12   8   9        4.37       15.16     11.95 o
   1   9   9       89.15       95.35      6.25 o
   2   9   9        2.09       -7.61      7.61 o
   3   9   9        2.69        9.86      6.30 o
   4   9   9       15.64        9.26      6.35 o
   5   9   9       83.88      105.72      9.59 o
   6   9   9       38.36       44.24      6.58 o
   7   9   9        1.10        3.71      6.35 o
   8   9   9        5.39        1.95      6.58 o
   9   9   9       33.40       24.44      8.75 o
   0  10   9        3.98       16.52      9.56 o
   1  10   9        2.42       -8.44      8.44 o
   2  10   9        3.94       -9.28      9.28 o
   3  10   9        8.47       28.28     20.86 o
   4  10   9        0.82        9.16     10.23 o
   5  10   9       10.38       18.59      9.28 o
   0   0  10     1271.88     1279.92     23.90 o
   1   0  10      136.56      126.91      4.35 o
   2   0  10       21.96       26.95      3.04 o
   3   0  10       33.47       20.86      3.04 o
   4   0  10      758.44      735.79     10.43 o
   5   0  10      287.61      239.47      5.22 o
   6   0  10     1092.18     1190.39     16.08 o
   7   0  10      178.12      175.15      5.22 o
   8   0  10      808.02      767.08     11.73 o
   9   0  10      281.17      279.02      6.95 o
  10   0  10        5.88       10.00      3.48 o
  11   0  10       25.32       15.65      3.48 o
  12   0  10      100.58      121.69      3.91 o
  13   0  10        0.00        3.04      2.61 o
  14   0  10       25.67       36.07      3.48 o
  15   0  10        0.01        1.74      4.78 o
  16   0  10        1.68        0.00      4.78 o
  17   0  10       22.96       28.68      6.08 o
  18   0  10       28.54       26.51     11.30 o
  19   0  10        8.20       27.38     21.73 o
   1   1  10       97.42      111.27      3.03 o
   2   1  10      781.96      731.67      7.38 o
   3   1  10      651.86      640.61      5.84 o
   4   1  10      293.26      246.89      3.69 o
   5   1  10      123.58      122.17      2.91 o
   6   1  10      228.91      267.52      4.00 o
   7   1  10       82.29       81.26      4.56 o
   8   1  10        0.19       -0.38      2.39 o
   9   1  10       74.91       74.14      5.22 o
  10   1  10      332.58      333.97      5.65 o
  11   1  10       18.81       18.85      1.74 o
  12   1  10       30.93       32.80      2.61 o
  13   1  10      107.20      122.96      3.52 o
  14   1  10        2.04        3.79      2.57 o
  15   1  10       17.19       22.98      5.22 o
  16   1  10        0.22       -4.13      4.13 o
  17   1  10        0.71        5.78      6.52 o
  18   1  10        0.01        7.26      5.65 o
   0   2  10      500.10      524.14      8.26 o
   1   2  10        4.63        0.79      1.67 o
   2   2  10       44.05       37.40      1.84 o
   3   2  10      211.60      205.79      3.07 o
   4   2  10      475.68      447.65      4.92 o
   5   2  10       37.71       41.48      2.29 o
   6   2  10      116.28       93.87      2.60 o
   7   2  10        3.54        1.96      2.15 o
   8   2  10        1.43        4.14      2.29 o
   9   2  10        2.97        7.52      1.84 o
  10   2  10      172.65      157.87      2.91 o
  11   2  10      174.02      176.25      3.38 o
  12   2  10        3.15        3.04      1.98 o
  13   2  10        9.99        7.42      1.98 o
  14   2  10       61.14       60.15      6.08 o
  15   2  10        4.19        2.61      2.33 o
  16   2  10       19.31       13.35      9.78 o
  17   2  10       40.93       46.28      6.16 o
  18   2  10        0.71        1.81      5.79 o
   1   3  10       46.24       35.90      1.67 o
   2   3  10      944.98      940.52      8.59 o
   3   3  10        0.00        0.65      1.54 o
   4   3  10       50.06       42.63      1.98 o
   5   3  10       23.69       20.08      1.77 o
   6   3  10       19.44       10.93      4.13 o
   7   3  10      304.23      299.09      4.45 o
   8   3  10        8.28        5.34      3.26 o
   9   3  10       84.66      100.36      2.82 o
  10   3  10       79.10       70.53      2.29 o
  11   3  10      337.38      363.54      5.37 o
  12   3  10        4.81        2.94      3.26 o
  13   3  10      134.71      152.45      7.17 o
  14   3  10        1.10        2.31      2.91 o
  15   3  10       15.86       16.68      4.13 o
  16   3  10        6.27       12.04      5.06 o
  17   3  10      126.15      119.83      7.97 o
  18   3  10        1.17        1.21      7.60 o
   0   4  10      228.32      235.56      4.35 o
   1   4  10      293.55      301.95      5.87 o
   2   4  10       31.99       31.00      2.09 o
   3   4  10       82.53       78.88      3.91 o
   4   4  10       11.48       13.24      3.26 o
   5   4  10      431.87      397.22      5.87 o
   6   4  10      235.30      228.76      4.07 o
   7   4  10      730.68      708.16      8.85 o
   8   4  10       91.07       87.94      3.04 o
   9   4  10       49.93       51.78      2.40 o
  10   4  10       15.82       12.32      2.29 o
  11   4  10      222.36      237.76      4.76 o
  12   4  10      118.02      130.80      3.65 o
  13   4  10      256.89      285.69     13.26 o
  14   4  10       13.12        9.41      3.52 o
  15   4  10        3.98       -1.68      4.66 o
  16   4  10       46.95       58.52      8.12 o
  17   4  10       12.78       20.82      8.98 o
   1   5  10      827.62      887.89      9.56 o
   2   5  10     2250.18     2429.95     20.48 o
   3   5  10        1.82       10.02      2.15 o
   4   5  10      133.46      146.43      3.52 o
   5   5  10      130.08      126.75      3.22 o
   6   5  10      244.07      263.14      4.89 o
   7   5  10      192.38      176.28      3.96 o
   8   5  10      122.68      135.17      3.54 o
   9   5  10       33.99       28.17      2.89 o
  10   5  10       29.26       27.90      2.91 o
  11   5  10       11.79        6.88      2.60 o
  12   5  10        0.04       -2.77      2.77 o
  13   5  10        1.65        1.34      5.00 o
  14   5  10        0.37       -1.11      4.07 o
  15   5  10       18.86       29.44      6.74 o
  16   5  10       10.24        3.49      7.16 o
   0   6  10      520.70      499.80      9.13 o
   1   6  10      594.83      566.59      6.76 o
   2   6  10       28.47       33.30      4.78 o
   3   6  10     1488.96     1489.07     15.86 o
   4   6  10      466.94      453.54      6.60 o
   5   6  10       50.55       50.43      2.77 o
   6   6  10       12.36        8.82      2.49 o
   7   6  10      451.12      415.31      6.37 o
   8   6  10        2.88        3.77      2.39 o
   9   6  10       96.04       83.64      3.44 o
  10   6  10        6.64       -3.23      4.35 o
  11   6  10      225.21      241.93      7.82 o
  12   6  10        0.00        2.31      3.96 o
  13   6  10       30.94       33.07      4.76 o
  14   6  10        8.42        5.43      7.82 o
  15   6  10       17.85       17.66      6.43 o
   1   7  10      359.61      373.98      5.68 o
   2   7  10       22.72       18.07      2.61 o
   3   7  10       66.59       64.31     10.00 o
   4   7  10       20.55       20.86      2.81 o
   5   7  10        0.47        4.40      2.60 o
   6   7  10       14.97       16.24      2.49 o
   7   7  10      359.59      376.58     13.26 o
   8   7  10       44.24       37.11      3.52 o
   9   7  10      164.73      169.24      5.06 o
  10   7  10       12.76       24.88      4.30 o
  11   7  10       12.00       10.00      3.69 o
  12   7  10       31.81       19.26      4.61 o
  13   7  10       33.20       36.68      6.37 o
   0   8  10      146.18      154.72      6.95 o
   1   8  10       43.99       50.60      3.52 o
   2   8  10        4.09        3.54      8.69 o
   3   8  10       57.35       57.61      4.17 o
   4   8  10       11.00       12.01      3.07 o
   5   8  10       92.61       94.72      4.76 o
   6   8  10       28.34       29.72      6.52 o
   7   8  10       48.76       46.75      7.61 o
   8   8  10        0.17       -3.22      4.58 o
   9   8  10        7.91        8.39      6.95 o
  10   8  10       12.37       10.50      5.99 o
  11   8  10        6.28        5.00      6.45 o
   1   9  10       19.11       30.13      5.65 o
   2   9  10       88.33      135.22      8.35 o
   3   9  10        0.08        9.13      8.47 o
   4   9  10       62.88       81.38     11.30 o
   5   9  10       24.89       43.01      7.39 o
   6   9  10       18.96       22.82     10.21 o
   7   9  10       11.77        5.45     10.02 o
   8   9  10       70.74       63.81      8.77 o
   0  10  10       60.63       54.33     13.04 o
   1  10  10        0.10       -0.47      9.19 o
   2  10  10        0.30        5.22     11.30 o
   3  10  10        0.23        7.50      9.92 o
   1   1  11        2.30        3.62      2.29 o
   2   1  11       91.04       73.64      5.22 o
   3   1  11       65.09       62.84      1.84 o
   4   1  11      136.88      119.87      3.03 o
   5   1  11       31.93       28.95      3.69 o
   6   1  11       85.67       89.10      2.77 o
   7   1  11        3.32        5.24      2.29 o
   8   1  11       17.26       15.95      2.46 o
   9   1  11        8.77        8.03      2.60 o
  10   1  11        5.05        0.64      2.60 o
  11   1  11       75.60       79.61      4.14 o
  12   1  11       40.92       40.13      3.22 o
  13   1  11       24.37       26.54      3.69 o
  14   1  11        1.82        1.89      3.52 o
  15   1  11       13.12        8.97      3.76 o
  16   1  11       25.04       24.68      5.01 o
  17   1  11       45.29       49.19      7.39 o
  18   1  11       25.73       28.42      8.26 o
   0   2  11      295.80      269.89      5.65 o
   1   2  11      169.45      167.35      3.38 o
   2   2  11      260.52      255.95      3.91 o
   3   2  11      258.08      263.34      3.52 o
   4   2  11      399.61      339.58      4.78 o
   5   2  11        0.02       -1.74      1.84 o
   6   2  11       19.50       24.59      2.29 o
   7   2  11      142.31      159.48      3.69 o
   8   2  11       11.59       14.17      2.60 o
   9   2  11      124.75      127.76      6.74 o
  10   2  11       40.94       32.85      2.77 o
  11   2  11       28.66       29.02      1.90 o
  12   2  11       31.19       23.35      2.09 o
  13   2  11        1.31        1.46      3.04 o
  14   2  11       60.95       63.84      4.27 o
  15   2  11        1.58        1.26      4.49 o
  16   2  11       33.44       31.50      6.95 o
  17   2  11        2.81        5.80      6.65 o
  18   2  11       65.30       86.88     11.08 o
   1   3  11       29.78       30.92      2.82 o
   2   3  11      123.80      113.89      2.46 o
   3   3  11       18.13       15.46      1.84 o
   4   3  11      969.64      958.14      9.22 o
   5   3  11        0.01        0.87      1.84 o
   6   3  11      194.31      195.58      3.83 o
   7   3  11        3.33        3.04      3.04 o
   8   3  11        1.22        1.52      3.69 o
   9   3  11       83.72       77.58      3.91 o
  10   3  11       59.93       55.98      2.60 o
  11   3  11        0.86        0.77      1.98 o
  12   3  11       41.69       48.29      2.82 o
  13   3  11       57.26       63.15      7.82 o
  14   3  11        0.18       -1.06     10.00 o
  15   3  11       69.19       76.83      8.26 o
  16   3  11       18.55       24.12     11.95 o
  17   3  11       26.65       34.14      7.82 o
   0   4  11        2.67        3.91      1.74 o
   1   4  11      102.27       91.90      2.61 o
   2   4  11       23.25       32.45      2.29 o
   3   4  11       73.75       79.29      3.26 o
   4   4  11       22.51       26.11      2.46 o
   5   4  11      138.62      148.53      6.95 o
   6   4  11      735.58      729.27      9.03 o
   7   4  11      148.79      135.05      3.54 o
   8   4  11      114.04       99.33      3.48 o
   9   4  11       94.00       91.05      3.02 o
  10   4  11      511.41      538.48      8.20 o
  11   4  11      106.48      102.59      7.39 o
  12   4  11      378.66      368.07      7.62 o
  13   4  11       33.23       38.60      6.08 o
  14   4  11        3.77        4.82      4.80 o
  15   4  11      100.69       99.05      9.00 o
  16   4  11       43.25       37.97     11.08 o
   1   5  11       72.71       62.15      2.77 o
   2   5  11     1319.94     1337.40     12.55 o
   3   5  11        0.00       -1.98      1.98 o
   4   5  11       15.69        7.17      2.15 o
   5   5  11      170.64      168.16     13.04 o
   6   5  11      267.42      277.31      5.37 o
   7   5  11      237.44      261.18      5.63 o
   8   5  11      292.36      296.48      5.79 o
   9   5  11       90.55       76.67      3.29 o
  10   5  11        1.47       -0.87      3.69 o
  11   5  11      117.47      128.76      5.20 o
  12   5  11       32.73       19.65      4.49 o
  13   5  11        0.49        0.17     10.65 o
  14   5  11        4.12        5.22      6.45 o
  15   5  11        8.26        6.02      7.97 o
   0   6  11       43.61       45.63      3.91 o
   1   6  11       33.06       30.34      4.13 o
   2   6  11       41.78       40.21      2.77 o
   3   6  11        3.57       -1.49      2.09 o
   4   6  11        4.85        2.91      2.40 o
   5   6  11       52.58       39.29      3.07 o
   6   6  11        1.27       -1.60      2.81 o
   7   6  11        0.68       -1.59      4.56 o
   8   6  11       13.03       20.77      2.68 o
   9   6  11        0.00       -2.69      3.34 o
  10   6  11       68.16       61.75      5.65 o
  11   6  11        0.15       -4.14      4.14 o
  12   6  11       19.31       25.00      5.20 o
  13   6  11        7.89        3.51      5.30 o
  14   6  11        2.19        8.19      5.94 o
   1   7  11      109.17       88.09      3.52 o
   2   7  11       20.28       12.50      2.60 o
   3   7  11        0.13        3.26      3.26 o
   4   7  11        4.55       -3.13      3.13 o
   5   7  11      137.66      122.40      4.14 o
   6   7  11       73.07       68.80      3.83 o
   7   7  11        5.85        5.35      3.04 o
   8   7  11        4.87        0.27      5.00 o
   9   7  11       42.92       40.32      5.12 o
  10   7  11      117.89      120.83     14.99 o
  11   7  11       33.72       37.01      5.53 o
  12   7  11       34.42       28.07      6.26 o
   0   8  11        2.93        0.87      4.35 o
   1   8  11       38.15       38.73      3.83 o
   2   8  11        0.57        3.75      3.65 o
   3   8  11       41.46       41.96      7.61 o
   4   8  11        3.81        1.79      5.43 o
   5   8  11        9.41        7.58      4.80 o
   6   8  11       53.25       54.57      7.82 o
   7   8  11       43.60       51.52      5.84 o
   8   8  11        3.12        1.18      5.22 o
   9   8  11        5.72       17.18      5.81 o
  10   8  11       75.68       78.90     14.78 o
   1   9  11       20.18       20.67      6.91 o
   2   9  11      184.66      193.47     10.44 o
   3   9  11        0.18       -2.84      6.11 o
   4   9  11       29.63       33.77     16.73 o
   5   9  11        1.14        6.13      9.78 o
   6   9  11       56.50       51.68     10.87 o
   7   9  11        4.82        0.43     13.26 o
   0   0  12     3033.48     3076.15     55.20 o
   1   0  12       99.77       98.66      4.78 o
   2   0  12       58.18       54.33      4.35 o
   3   0  12        0.65        3.04      3.48 o
   4   0  12       65.31       42.16      3.48 o
   5   0  12      316.51      267.28      6.08 o
   6   0  12      570.43      574.12      9.56 o
   7   0  12      416.87      416.35      8.26 o
   8   0  12      715.52      717.10     11.73 o
   9   0  12      854.57      871.82     14.34 o
  10   0  12       77.68       93.01      6.95 o
  11   0  12        3.70       13.47      5.22 o
  12   0  12      159.89      173.41      8.26 o
  13   0  12      818.22      840.53     20.43 o
  14   0  12      309.76      332.47     11.30 o
  15   0  12      387.42      429.83     14.78 o
  16   0  12        2.74       -7.39      7.39 o
  17   0  12       74.29       81.27     12.17 o
   1   1  12      171.22      156.49      3.83 o
   2   1  12      187.68      181.83      3.65 o
   3   1  12      209.70      219.85      5.87 o
   4   1  12        1.95       -0.87      2.17 o
   5   1  12      108.33      101.28      3.07 o
   6   1  12       11.63        7.65      4.56 o
   7   1  12       75.79       86.77      4.78 o
   8   1  12      460.19      380.96      9.56 o
   9   1  12      627.05      652.38      8.75 o
  10   1  12       20.22       21.14      3.52 o
  11   1  12       57.77       74.56     10.43 o
  12   1  12      275.66      289.69      7.05 o
  13   1  12       28.76       39.81      4.17 o
  14   1  12        3.37        2.44      3.96 o
  15   1  12        1.50        3.55      3.54 o
  16   1  12       60.47       60.91      6.26 o
  17   1  12        3.44       -1.85      5.98 o
   0   2  12     1335.88     1230.81     16.52 o
   1   2  12      178.53      155.41      3.52 o
   2   2  12      241.51      233.90      3.52 o
   3   2  12     1153.36     1159.92     10.29 o
   4   2  12      348.04      338.83      4.78 o
   5   2  12      463.54      441.92      6.05 o
   6   2  12       80.50       89.15      4.56 o
   7   2  12       69.93       62.43      2.77 o
   8   2  12      165.94      160.81      4.00 o
   9   2  12       40.45       35.76      3.03 o
  10   2  12       33.98       23.40      2.91 o
  11   2  12        0.73       -1.01      3.22 o
  12   2  12       35.19       39.86      3.65 o
  13   2  12        0.02       -5.22      5.22 o
  14   2  12       44.76       48.81      5.43 o
  15   2  12        0.47        6.89      8.04 o
  16   2  12        2.10        3.75      5.37 o
  17   2  12        2.37        2.00      6.38 o
   1   3  12      529.40      529.81      5.63 o
   2   3  12       24.56       21.67      1.98 o
   3   3  12       31.72       31.96      2.15 o
   4   3  12      382.24      379.33      7.17 o
   5   3  12      129.13      131.70      3.22 o
   6   3  12      697.02      709.00      8.41 o
   7   3  12      113.99       98.24      3.26 o
   8   3  12       52.51       57.97      3.26 o
   9   3  12       15.21        7.98      2.82 o
  10   3  12      361.95      418.65      7.52 o
  11   3  12        2.57       -1.28      2.49 o
  12   3  12      109.94      122.29      9.34 o
  13   3  12        0.20        1.30      4.30 o
  14   3  12        5.63        1.56      5.20 o
  15   3  12        2.44        5.43      5.86 o
  16   3  12      156.91      193.65     11.59 o
   0   4  12      211.77      191.66      4.35 o
   1   4  12       17.77       20.27      1.17 o
   2   4  12       48.86       43.21      2.40 o
   3   4  12      122.20      111.53      4.78 o
   4   4  12        1.16       -0.65      2.82 o
   5   4  12      122.83      125.33      3.52 o
   6   4  12       97.77      100.46      3.48 o
   7   4  12        2.41        4.00      2.61 o
   8   4  12        1.08       -2.03      6.95 o
   9   4  12      114.01      125.47      4.34 o
  10   4  12        9.67       11.24      3.34 o
  11   4  12       41.93       49.20      4.56 o
  12   4  12        2.23        8.28      3.65 o
  13   4  12        9.07        9.64      4.27 o
  14   4  12        0.74       -6.98      6.98 o
  15   4  12       16.09       25.82     10.65 o
  16   4  12        0.97        4.52      8.68 o
   1   5  12      208.73      199.72      4.00 o
   2   5  12       50.07       53.43      4.56 o
   3   5  12       24.66       19.39      2.17 o
   4   5  12      431.38      428.40      6.45 o
   5   5  12      176.96      166.45      6.74 o
   6   5  12      130.34      114.83      4.38 o
   7   5  12        9.10        7.65      3.03 o
   8   5  12      228.42      237.02      7.05 o
   9   5  12       26.11       23.97      4.07 o
  10   5  12       37.48       23.25      8.26 o
  11   5  12        0.06       -4.45      4.45 o
  12   5  12        0.62       -2.01      4.74 o
  13   5  12        0.24        2.86      6.03 o
  14   5  12       31.73       35.12      9.13 o
  15   5  12       11.39        7.17      7.97 o
   0   6  12      473.65      401.58      9.13 o
   1   6  12       32.43       33.31      5.22 o
   2   6  12       51.37       54.55      3.07 o
   3   6  12       64.74       53.04      2.49 o
   4   6  12       96.20       68.51      3.03 o
   5   6  12        5.41        9.33      2.91 o
   6   6  12       16.93       28.21      6.52 o
   7   6  12       61.01       50.42      4.30 o
   8   6  12      118.11      123.78     12.82 o
   9   6  12        3.39        7.82      7.39 o
  10   6  12        0.20       -0.11      4.14 o
  11   6  12       21.14       21.56      4.89 o
  12   6  12       39.99       43.22     10.21 o
  13   6  12        2.11        5.43      6.15 o
   1   7  12      117.30      110.10      3.83 o
   2   7  12        1.92        1.30      4.13 o
   3   7  12        0.00        4.10      2.71 o
   4   7  12       27.92       26.73      3.96 o
   5   7  12       67.08       50.29      9.34 o
   6   7  12      260.61      262.26      8.69 o
   7   7  12       15.24       13.35      6.95 o
   8   7  12        1.14        8.52      5.43 o
   9   7  12        3.40        6.26      7.61 o
  10   7  12       23.88       25.68     10.00 o
  11   7  12       31.52       16.17      6.37 o
  12   7  12        8.99       19.11      8.04 o
   0   8  12      324.38      358.12     11.30 o
   1   8  12        0.70       -1.79      4.89 o
   2   8  12       32.89       32.94      7.61 o
   3   8  12       19.48       35.88      6.29 o
   4   8  12        7.18        2.32      5.43 o
   5   8  12       30.89       31.42      6.12 o
   6   8  12       70.29       85.77     14.56 o
   7   8  12        7.12        8.15      8.26 o
   8   8  12       39.43       42.35      7.05 o
   9   8  12        2.68        9.17      6.16 o
   1   9  12        0.44        0.00      7.38 o
   2   9  12       16.63       12.82      9.08 o
   3   9  12        0.29        5.17      9.29 o
   4   9  12        0.90        8.02     10.46 o
   5   9  12       24.32        6.33     14.78 o
   1   1  13      720.43      779.28      9.06 o
   2   1  13      143.52      138.45      3.22 o
   3   1  13       77.00       80.19      2.15 o
   4   1  13      657.54      626.23      8.91 o
   5   1  13      697.41      755.14      8.45 o
   6   1  13      116.74       96.51      3.07 o
   7   1  13        3.22       -0.22      3.69 o
   8   1  13      992.43      959.61     12.73 o
   9   1  13      418.66      445.86      8.45 o
  10   1  13      268.58      262.09      6.74 o
  11   1  13        1.07       -3.22      3.22 o
  12   1  13      149.22      151.60      6.15 o
  13   1  13      186.00      196.57     18.25 o
  14   1  13      299.38      324.36      9.68 o
  15   1  13       38.52       45.75      5.74 o
  16   1  13        0.07        6.49      6.74 o
  17   1  13       17.20       12.60     13.26 o
   0   2  13     5648.54     5787.24     70.41 o
   1   2  13      457.52      457.05      6.74 o
   2   2  13        0.07        8.21      1.98 o
   3   2  13      920.85      900.08      8.75 o
   4   2  13     1429.82     1475.67     13.20 o
   5   2  13       11.88       11.75      2.46 o
   6   2  13      178.55      199.90      4.35 o
   7   2  13      561.23      566.08     11.30 o
   8   2  13      253.74      264.11      5.68 o
   9   2  13       15.75       12.21      3.91 o
  10   2  13       33.18       29.01      3.38 o
  11   2  13       70.37       74.38      4.78 o
  12   2  13       30.09       26.17      8.26 o
  13   2  13        5.17        0.97      8.26 o
  14   2  13       21.87       24.99     11.95 o
  15   2  13       23.76       35.44     13.04 o
  16   2  13        1.44        0.29      6.37 o
   1   3  13      144.91      150.32      3.04 o
   2   3  13      307.31      300.75      4.30 o
   3   3  13        0.49        1.94      1.98 o
   4   3  13        8.50        7.94      4.13 o
   5   3  13      516.10      525.35      6.87 o
   6   3  13      728.12      750.92      8.90 o
   7   3  13      216.03      206.45      4.61 o
   8   3  13      116.32      106.59      4.14 o
   9   3  13      154.68      156.53      6.74 o
  10   3  13       81.74       78.65      7.39 o
  11   3  13      220.67      247.79      6.68 o
  12   3  13       12.35       10.07      3.54 o
  13   3  13        0.16       -2.78      4.27 o
  14   3  13       27.55       27.00      5.79 o
  15   3  13        7.07        8.08      7.52 o
  16   3  13        9.73        9.31      9.11 o
   0   4  13     1112.81     1152.15     14.78 o
   1   4  13       26.39       30.57      6.30 o
   2   4  13       11.47       17.95      1.20 o
   3   4  13       11.42        9.62      2.15 o
   4   4  13       59.00       53.56      2.91 o
   5   4  13        8.02       10.95      6.52 o
   6   4  13        7.23        8.76      2.39 o
   7   4  13       54.37       60.19      3.29 o
   8   4  13        1.68        1.42      2.63 o
   9   4  13       37.68       27.19      3.69 o
  10   4  13       13.62       13.54      4.13 o
  11   4  13      217.21      213.95      6.76 o
  12   4  13        3.53        3.28      5.43 o
  13   4  13        0.05       -0.72      5.51 o
  14   4  13       36.01       35.37      7.61 o
  15   4  13       56.09       54.61      8.66 o
   1   5  13       13.86       13.70      2.82 o
   2   5  13       20.86       24.19      2.40 o
   3   5  13       15.74       11.89      5.22 o
   4   5  13        0.39        0.36      2.60 o
   5   5  13       20.71        9.95      2.91 o
   6   5  13       82.61      102.07     11.73 o
   7   5  13       38.59       43.43      4.14 o
   8   5  13        8.60        6.23      3.54 o
   9   5  13        0.08        1.74      4.45 o
  10   5  13        1.89        5.26      7.17 o
  11   5  13       16.65       21.33      8.26 o
  12   5  13        5.43       -5.68      5.68 o
  13   5  13        3.74       11.35      9.13 o
  14   5  13       51.30       60.19      7.52 o
   0   6  13      119.81       76.06      5.22 o
   1   6  13        2.08        1.09      3.07 o
   2   6  13       91.56       78.51      3.52 o
   3   6  13        9.02       10.82      4.35 o
   4   6  13      136.04      129.78      4.14 o
   5   6  13       17.78       25.77      6.30 o
   6   6  13      258.83      261.20      6.76 o
   7   6  13        2.03       -1.35      7.39 o
   8   6  13       33.81       28.07      4.35 o
   9   6  13       18.11       23.09      4.45 o
  10   6  13       61.80       74.13      7.39 o
  11   6  13       32.74       39.39      6.43 o
  12   6  13        5.90        7.45      6.03 o
   1   7  13       34.40       36.72      3.34 o
   2   7  13        0.81        3.56      5.22 o
   3   7  13        1.49       -3.13      3.13 o
   4   7  13        0.06       -4.89      4.89 o
   5   7  13        1.33       -0.68      6.08 o
   6   7  13        2.16        4.94      5.32 o
   7   7  13       55.78       42.32      6.03 o
   8   7  13        0.14        0.24      5.01 o
   9   7  13       21.62       21.51      5.92 o
  10   7  13        0.48        9.56      6.15 o
  11   7  13        7.10       13.46     21.30 o
   0   8  13        5.34        9.13      9.13 o
   1   8  13       19.86       18.37      5.94 o
   2   8  13        4.48        5.43      4.92 o
   3   8  13       45.60       53.79      7.61 o
   4   8  13        0.49       -5.79      5.79 o
   5   8  13       11.45       12.60      5.53 o
   6   8  13        4.99        4.62     10.87 o
   7   8  13        8.30        6.37      5.99 o
   8   8  13       41.59       44.55      8.04 o
   1   9  13        0.09       11.02      8.54 o
   2   9  13        0.32        7.66      9.90 o
   3   9  13       27.99       22.27     11.49 o
   0   0  14     1379.28     1483.32     30.42 o
   1   0  14      288.39      274.24      7.39 o
   2   0  14      100.08      112.56      5.22 o
   3   0  14      322.54      299.44      7.39 o
   4   0  14      593.10      643.65     11.30 o
   5   0  14      432.49      385.06      7.82 o
   6   0  14      560.34      582.37     11.30 o
   7   0  14      214.40      212.52      6.95 o
   8   0  14      143.16      155.15      6.52 o
   9   0  14      554.39      566.73     13.47 o
  10   0  14      697.16      713.63     19.12 o
  11   0  14      394.92      457.64     15.21 o
  12   0  14       22.09       39.11      6.52 o
  13   0  14      122.56      128.21     10.43 o
  14   0  14       98.14      112.56      9.56 o
  15   0  14       92.60       74.75      9.13 o
  16   0  14        4.09        4.78     10.00 o
   1   1  14     1176.80     1205.48     12.59 o
   2   1  14      282.38      284.53      4.45 o
   3   1  14       82.76       74.68      3.26 o
   4   1  14     1136.58     1167.80     11.97 o
   5   1  14     1030.43      992.33     16.95 o
   6   1  14       16.93       17.76      3.03 o
   7   1  14      134.30      126.82      4.14 o
   8   1  14       10.64        9.69      3.69 o
   9   1  14      375.00      347.09      7.36 o
  10   1  14       39.46       52.64      4.14 o
  11   1  14       56.33       46.40      5.00 o
  12   1  14        0.09       -1.30      4.07 o
  13   1  14       81.14       85.37      5.87 o
  14   1  14       14.98        2.85     10.65 o
  15   1  14        8.16       21.94      5.92 o
  16   1  14        0.09        6.74      6.57 o
   0   2  14     1929.50     2224.32     31.29 o
   1   2  14       60.56       51.57      2.89 o
   2   2  14      563.65      605.84      7.05 o
   3   2  14       24.58       20.76      2.15 o
   4   2  14      540.72      594.82      6.91 o
   5   2  14       46.90       44.94      3.03 o
   6   2  14      329.69      361.56      6.60 o
   7   2  14       25.79       33.90      3.38 o
   8   2  14       25.05       25.11      5.00 o
   9   2  14       52.11       57.59      5.00 o
  10   2  14        0.26        1.08      3.22 o
  11   2  14       24.69       21.55      6.74 o
  12   2  14       20.17       28.32      4.56 o
  13   2  14        0.02       -4.29      4.45 o
  14   2  14        0.12       -8.23     10.65 o
  15   2  14        0.73       -3.22      8.47 o
   1   3  14       96.60       77.12      2.60 o
   2   3  14      785.31      783.11      8.41 o
   3   3  14      177.49      146.32      3.22 o
   4   3  14        7.08        2.11      3.48 o
   5   3  14      651.95      626.80      9.47 o
   6   3  14      179.91      194.97      7.82 o
   7   3  14       62.71       67.19      3.65 o
   8   3  14      133.52      126.02      5.00 o
   9   3  14      715.80      743.55     12.90 o
  10   3  14       10.37       10.55      3.34 o
  11   3  14      102.46       94.93      5.22 o
  12   3  14       30.03       22.15      3.44 o
  13   3  14       52.49       52.97      7.18 o
  14   3  14        2.55       -0.14     11.52 o
  15   3  14      109.47      119.25     10.93 o
   0   4  14       33.51       34.33      2.61 o
   1   4  14       37.33       35.96      1.98 o
   2   4  14        0.00        0.72      2.17 o
   3   4  14       14.59       22.67      1.30 o
   4   4  14        0.98        2.93      1.24 o
   5   4  14       54.58       42.84      3.04 o
   6   4  14        0.27        3.19      2.82 o
   7   4  14        9.66        4.48      3.91 o
   8   4  14        4.82       12.17      3.02 o
   9   4  14       81.67       79.05      4.80 o
  10   4  14       47.49       35.36      5.22 o
  11   4  14       42.29       37.28      5.81 o
  12   4  14       25.75       17.25      5.62 o
  13   4  14       91.58       98.70      9.06 o
  14   4  14        5.17       11.40      7.36 o
   1   5  14        4.92        5.33      2.91 o
   2   5  14      231.19      224.15      4.70 o
   3   5  14       43.01       45.36      4.56 o
   4   5  14       30.14       32.89      3.22 o
   5   5  14       10.57       10.51      7.61 o
   6   5  14        0.37        9.56      4.00 o
   7   5  14       47.69       57.64      8.04 o
   8   5  14       60.52       61.99      5.92 o
   9   5  14       25.02       25.79      5.43 o
  10   5  14       10.01       11.50      5.31 o
  11   5  14        4.37        5.00     11.08 o
  12   5  14        0.06       -4.63      7.05 o
  13   5  14        5.90        1.64      7.17 o
   0   6  14       42.42       29.55      4.78 o
   1   6  14        0.53        0.19      3.22 o
   2   6  14       39.94       40.80      3.91 o
   3   6  14        4.36        4.56      3.07 o
   4   6  14       22.61       16.43      3.76 o
   5   6  14       28.77       33.57     10.65 o
   6   6  14        1.51        9.01      6.30 o
   7   6  14       48.63       43.23      9.34 o
   8   6  14       15.08       23.04      6.29 o
   9   6  14        0.01      -10.21     10.21 o
  10   6  14       19.75       23.09      6.18 o
  11   6  14       40.38       47.66      8.91 o
   1   7  14        1.05        0.87      7.82 o
   2   7  14       11.04       13.18      4.07 o
   3   7  14        3.86        3.67      4.58 o
   4   7  14       24.85       17.87      5.51 o
   5   7  14        2.63       11.47      5.94 o
   6   7  14       11.83       18.71      6.89 o
   7   7  14        8.56       10.55      5.65 o
   8   7  14        3.54        7.28      5.37 o
   9   7  14        0.30       -4.37      6.43 o
   0   8  14        1.24       31.29     10.43 o
   1   8  14       23.04       24.50      6.68 o
   2   8  14        4.19       11.20      6.79 o
   3   8  14        0.03      -10.87     10.87 o
   4   8  14        2.33        2.04      7.71 o
   5   8  14       15.24       25.54      7.92 o
   6   8  14        4.67        1.91      8.54 o
   1   1  15        8.22        7.92      2.82 o
   2   1  15      564.21      551.63      7.82 o
   3   1  15       22.94       26.46      5.87 o
   4   1  15        4.19       -1.59      3.03 o
   5   1  15        1.74       -1.30      3.07 o
   6   1  15       68.45       75.36      5.43 o
   7   1  15       61.34       73.45      3.69 o
   8   1  15        7.05        8.57      3.69 o
   9   1  15       30.86       28.92      4.35 o
  10   1  15       44.68       43.14      4.30 o
  11   1  15       29.17       38.39      5.01 o
  12   1  15        4.24        1.50      4.70 o
  13   1  15       49.00       63.74      6.30 o
  14   1  15        6.72        4.87      5.65 o
  15   1  15        2.19       -4.59      7.20 o
   0   2  15     2432.96     2298.21     34.33 o
   1   2  15        4.77       10.40      2.29 o
   2   2  15      201.59      175.30      3.83 o
   3   2  15       18.81       26.44      5.22 o
   4   2  15     1774.00     1789.16     22.51 o
   5   2  15      230.71      225.75      5.99 o
   6   2  15      154.49      123.54      4.70 o
   7   2  15       80.95       71.50      7.39 o
   8   2  15       53.64       49.37      5.00 o
   9   2  15       54.58       58.65      4.45 o
  10   2  15       58.13       61.29      4.38 o
  11   2  15        4.60        7.56      5.00 o
  12   2  15        1.97        0.53      4.07 o
  13   2  15        5.00        9.25      6.32 o
  14   2  15        0.06       -4.36      6.74 o
  15   2  15       13.24        9.23     16.64 o
   1   3  15      291.40      294.41      4.76 o
   2   3  15      104.37       98.48      2.91 o
   3   3  15       70.03       56.60      2.91 o
   4   3  15      324.47      301.07      7.61 o
   5   3  15        4.68        0.98      3.03 o
   6   3  15      120.52      121.23      4.45 o
   7   3  15        5.98        4.38      4.13 o
   8   3  15      119.22      126.42      9.13 o
   9   3  15        0.54        0.63      3.34 o
  10   3  15      357.73      394.16      9.61 o
  11   3  15       14.49       10.98      7.61 o
  12   3  15        6.61        0.33      5.68 o
  13   3  15       43.03       62.77     13.26 o
  14   3  15       48.63       18.30      8.88 o
   0   4  15      211.32      204.70      5.22 o
   1   4  15        8.92        8.24      1.77 o
   2   4  15        4.82        5.38      1.96 o
   3   4  15       13.22        8.86      1.59 o
   4   4  15        2.45        4.50      1.96 o
   5   4  15       63.28       59.33      5.00 o
   6   4  15      196.04      206.33     16.95 o
   7   4  15        0.39       -2.40      3.26 o
   8   4  15        0.00       -4.80      4.80 o
   9   4  15        5.15        8.92      5.85 o
  10   4  15      204.44      206.09      9.57 o
  11   4  15       50.58       51.94      6.16 o
  12   4  15       16.09       10.08      7.66 o
  13   4  15        0.48        1.64      7.49 o
   1   5  15      185.66      181.15      5.06 o
   2   5  15        2.15        1.05      2.49 o
   3   5  15        0.37        1.93      3.69 o
   4   5  15       69.90       68.06      4.13 o
   5   5  15        2.99        3.23      4.13 o
   6   5  15        0.61        1.26      3.94 o
   7   5  15       58.21       70.61     13.26 o
   8   5  15        4.63        3.20      5.01 o
   9   5  15       64.90       70.24      7.62 o
  10   5  15        0.11        7.74      5.86 o
  11   5  15        1.91        3.87      8.04 o
  12   5  15        0.64        7.59     11.08 o
   0   6  15      199.31      218.61      8.26 o
   1   6  15       15.33       20.98      3.52 o
   2   6  15       23.65       21.23      4.78 o
   3   6  15        2.75        8.34      4.35 o
   4   6  15       53.69       72.81      7.39 o
   5   6  15       19.29       18.69      6.43 o
   6   6  15       43.83       42.74      6.87 o
   7   6  15       36.70       29.93      7.30 o
   8   6  15       11.03       10.00     13.91 o
   9   6  15        6.64        1.83      6.16 o
  10   6  15        0.62       -3.04      6.87 o
   1   7  15        6.77        9.22      8.91 o
   2   7  15        2.62       -4.45      4.45 o
   3   7  15        0.20       -6.35      6.35 o
   4   7  15       22.85       41.42     16.08 o
   5   7  15        3.48       21.97      9.13 o
   6   7  15        1.52       -0.87      6.47 o
   7   7  15        6.75       11.41      7.20 o
   8   7  15        9.19        9.13      7.82 o
   0   8  15        3.05        3.04      8.26 o
   1   8  15        0.67       -3.99      6.68 o
   2   8  15        1.04        1.55      6.98 o
   3   8  15        2.09       -5.55     10.20 o
   0   0  16      612.72      710.15     26.08 o
   1   0  16       10.63       14.34      6.52 o
   2   0  16        6.35        7.82      3.04 o
   3   0  16        9.15        6.08      5.65 o
   4   0  16      112.24      103.00      6.52 o
   5   0  16        7.03        4.35      4.78 o
   6   0  16      351.97      395.06     10.00 o
   7   0  16       59.78       58.24      5.65 o
   8   0  16       12.29       13.47      5.22 o
   9   0  16        0.81        3.91      5.22 o
  10   0  16       90.92       92.14      9.13 o
  11   0  16      111.40       93.01      9.13 o
  12   0  16      149.26      165.15     10.43 o
  13   0  16       45.75       47.81      8.26 o
  14   0  16        7.37        1.30      8.26 o
   1   1  16       15.08       13.96      8.26 o
   2   1  16       67.24       72.91      3.07 o
   3   1  16       85.53       98.48      4.27 o
   4   1  16       33.19       23.98      5.87 o
   5   1  16      135.65      123.44      7.39 o
   6   1  16        3.96       -1.98      3.52 o
   7   1  16       10.46       12.43      3.44 o
   8   1  16        5.03        4.13      5.43 o
   9   1  16       33.95       26.71      4.14 o
  10   1  16       60.78       56.76      5.22 o
  11   1  16        8.86        3.91      7.39 o
  12   1  16        1.36        4.77      4.70 o
  13   1  16        1.07       -2.30      5.12 o
  14   1  16        0.85       -0.41      6.98 o
   0   2  16      365.26      294.66      8.69 o
   1   2  16       21.31       19.93      2.71 o
   2   2  16      157.54      159.48      9.56 o
   3   2  16        1.67        2.56      7.17 o
   4   2  16      171.66      144.64      6.95 o
   5   2  16        3.95        4.21      3.44 o
   6   2  16      316.59      295.99      6.76 o
   7   2  16        0.12        5.43      3.69 o
   8   2  16       14.65       13.99      4.14 o
   9   2  16       10.04       15.17      4.26 o
  10   2  16      116.78      129.41      8.26 o
  11   2  16        9.16        3.53      4.80 o
  12   2  16       17.59       14.34      5.36 o
  13   2  16        1.06       10.46      7.17 o
   1   3  16      182.35      149.49      4.07 o
   2   3  16        0.00        1.40      1.98 o
   3   3  16        4.86        7.56      5.00 o
   4   3  16        8.97        8.41      2.57 o
   5   3  16      110.90       79.35      5.00 o
   6   3  16       13.22       14.25      3.34 o
   7   3  16       60.76       67.45      4.14 o
   8   3  16       51.31       48.83      4.14 o
   9   3  16       15.92       17.36      5.13 o
  10   3  16        5.92        2.98      4.86 o
  11   3  16       10.11       10.28      6.16 o
  12   3  16       11.81       19.99     10.43 o
  13   3  16       11.58       21.93      7.49 o
   0   4  16        0.44       -0.43      2.61 o
   1   4  16        0.44        4.38      2.39 o
   2   4  16        0.02        2.14      1.77 o
   3   4  16        5.56        4.35      1.55 o
   4   4  16       55.94       66.88      4.80 o
   5   4  16        5.00        2.69      7.61 o
   6   4  16        1.53        4.68      4.07 o
   7   4  16       35.46       53.52      5.86 o
   8   4  16       39.99       35.79      6.35 o
   9   4  16        3.48       -3.60      8.69 o
  10   4  16       20.70       31.93     12.60 o
  11   4  16       10.09       -0.43      7.20 o
  12   4  16        4.81       -6.94     10.21 o
   1   5  16       17.09       19.97      4.00 o
   2   5  16       96.85       90.28      4.70 o
   3   5  16       17.97       10.77      4.07 o
   4   5  16      109.63      130.87      6.47 o
   5   5  16       91.96      113.83      7.07 o
   6   5  16       26.19       25.36      6.43 o
   7   5  16        0.31       -6.12      6.12 o
   8   5  16       14.35       17.65      8.04 o
   9   5  16      109.55      125.93     12.60 o
  10   5  16       17.54       11.53      6.65 o
   0   6  16       39.39       56.93      8.26 o
   1   6  16        1.40        5.00      4.61 o
   2   6  16        3.44        1.19      4.58 o
   3   6  16       11.87        5.65      4.80 o
   4   6  16        9.47        1.37      5.81 o
   5   6  16       26.36       29.36      6.87 o
   6   6  16        8.72       23.11      7.26 o
   7   6  16       18.34       16.65      7.52 o
   8   6  16        3.27       19.19     20.64 o
   9   6  16        4.62        3.50      6.91 o
   1   7  16       10.88        9.11      6.43 o
   2   7  16        0.68        5.13      5.94 o
   3   7  16        9.86       15.86      6.52 o
   4   7  16        0.32       -6.12      6.12 o
   5   7  16       17.35       -2.59      6.98 o
   6   7  16        1.77      -10.02     10.02 o
   1   1  17       63.44       56.17      4.17 o
   2   1  17       10.50        7.82      2.29 o
   3   1  17       12.59       11.42      3.83 o
   4   1  17      229.44      243.98      8.91 o
   5   1  17       83.10       77.07      4.58 o
   6   1  17       23.64       14.17      4.00 o
   7   1  17        9.65        3.01      6.30 o
   8   1  17      164.96      175.99     12.17 o
   9   1  17       90.00       90.79     10.43 o
  10   1  17       50.74       55.37     14.12 o
  11   1  17       63.35       59.91      6.79 o
  12   1  17        2.72        7.43      5.01 o
  13   1  17       34.28       45.91      9.48 o
   0   2  17       10.90       12.17      5.22 o
   1   2  17       66.81       67.94      3.38 o
   2   2  17      185.52      186.89      4.61 o
   3   2  17       21.32       26.32      2.68 o
   4   2  17        1.66        5.84      3.83 o
   5   2  17       16.39       16.95      3.96 o
   6   2  17       93.41       93.97      4.61 o
   7   2  17        5.66       14.39      4.07 o
   8   2  17       63.19       72.24      5.22 o
   9   2  17        0.00       -2.87      4.34 o
  10   2  17       23.41       29.89     14.12 o
  11   2  17        0.10        5.96      5.46 o
  12   2  17       13.63        8.73      6.60 o
   1   3  17       46.47       33.37      3.03 o
   2   3  17      188.14      180.38      4.27 o
   3   3  17       11.31        8.80      7.82 o
   4   3  17       13.92       14.58      3.65 o
   5   3  17       52.41       37.54      4.14 o
   6   3  17        4.47       -0.29      8.69 o
   7   3  17        7.42        8.62      4.38 o
   8   3  17        9.36        6.38      4.43 o
   9   3  17        1.30       -0.85      4.70 o
  10   3  17        2.79       -4.38      4.38 o
  11   3  17        9.10       12.10      8.10 o
  12   3  17        4.14       -0.08      8.28 o
   0   4  17       14.94        7.82      4.78 o
   1   4  17       31.74       27.29      3.75 o
   2   4  17        1.64       -8.13     11.52 o
   3   4  17        1.14        1.35      4.27 o
   4   4  17        3.69        7.00      4.58 o
   5   4  17       38.37       40.34      4.45 o
   6   4  17        8.81        9.96      9.56 o
   7   4  17        0.25        1.12      8.22 o
   8   4  17        0.04       -2.82      7.38 o
   9   4  17        6.95        1.14      8.14 o
  10   4  17       61.60       53.97     14.99 o
   1   5  17        0.90        2.09      4.14 o
   2   5  17      179.35      199.75      7.66 o
   3   5  17        1.57        3.42      4.26 o
   4   5  17        9.50        2.10      5.51 o
   5   5  17        0.81        4.00      6.29 o
   6   5  17        1.22       10.25      7.04 o
   7   5  17       11.29       16.38     15.21 o
   8   5  17       25.75       20.67      7.30 o
   9   5  17        0.38        9.42      8.98 o
   0   6  17       71.57       90.40      8.69 o
   1   6  17        2.71        7.61     11.08 o
   2   6  17        6.00       11.73      8.47 o
   3   6  17        5.42        8.08      5.63 o
   4   6  17      150.78      161.82      9.06 o
   5   6  17       15.38       20.43      6.76 o
   6   6  17        2.81        7.17     16.73 o
   7   6  17        1.89       -7.81      7.81 o
   1   7  17       76.92       98.42     10.00 o
   2   7  17        1.06        9.07      9.34 o
   0   0  18       53.77       47.37     10.43 o
   1   0  18      175.07      175.58      6.95 o
   2   0  18        2.14        2.61      2.17 o
   3   0  18       95.78      114.30      7.82 o
   4   0  18       40.78       56.50      6.08 o
   5   0  18        1.21        6.08      5.65 o
   6   0  18       34.20       46.50      7.39 o
   7   0  18       15.13       22.60      6.08 o
   8   0  18        3.28       -0.87      6.52 o
   9   0  18        3.05        8.69      7.39 o
  10   0  18        2.51       -3.91      7.39 o
  11   0  18       35.90       33.90      9.13 o
   1   1  18        0.00       -0.68      3.29 o
   2   1  18       50.75       47.01      5.06 o
   3   1  18       80.40       87.08      9.13 o
   4   1  18       17.58       21.40      8.04 o
   5   1  18        5.87        2.42      4.27 o
   6   1  18        0.31        4.66      4.45 o
   7   1  18       37.80       43.87      6.74 o
   8   1  18       11.62       13.98      5.12 o
   9   1  18        9.54       11.92      5.22 o
  10   1  18        3.54       -2.52      5.71 o
  11   1  18        1.32        0.47      6.68 o
   0   2  18       71.18       63.02      5.22 o
   1   2  18       13.59       12.40      3.07 o
   2   2  18       14.14       12.97      2.71 o
   3   2  18        9.10        3.49      5.00 o
   4   2  18        4.21       -3.96      4.14 o
   5   2  18        0.11        8.03      6.74 o
   6   2  18        6.48        5.43      4.00 o
   7   2  18        4.79        7.93      4.74 o
   8   2  18       52.93       47.42      5.75 o
   9   2  18       10.46        7.68      8.69 o
  10   2  18        5.22        6.88      5.86 o
  11   2  18        0.61       -5.29      7.83 o
   1   3  18       32.50       31.46      3.65 o
   2   3  18        0.84       -1.52      3.38 o
   3   3  18        7.85       12.89      4.07 o
   4   3  18       10.32       12.47      4.08 o
   5   3  18        3.34       -2.35      4.92 o
   6   3  18       18.87       16.19      5.13 o
   7   3  18        0.69        4.36      5.18 o
   8   3  18       32.69       27.93      5.36 o
   9   3  18        2.30       -5.32      6.71 o
  10   3  18        4.65       17.42      8.41 o
   0   4  18        4.39       14.34      7.39 o
   1   4  18       26.04       34.29      4.58 o
   2   4  18        4.48        7.98      5.68 o
   3   4  18       20.45       20.95      5.81 o
   4   4  18       29.73       37.79      5.99 o
   5   4  18       32.53       37.61      6.74 o
   6   4  18       11.80       12.91     14.34 o
   7   4  18       43.38       52.23     12.17 o
   8   4  18        1.18        0.64      9.20 o
   9   4  18       17.03       17.99      8.75 o
   1   5  18       20.97       19.46      8.91 o
   2   5  18        0.67       -6.25      6.25 o
   3   5  18       18.10       25.44      6.87 o
   4   5  18       18.06       16.96      6.30 o
   5   5  18       51.99       48.93      7.52 o
   6   5  18       35.29       23.48      8.28 o
   7   5  18        5.32       16.88      7.43 o
   0   6  18        0.12       -9.56      9.56 o
   1   6  18        0.02        0.30      6.43 o
   2   6  18        0.63       -0.34      6.79 o
   3   6  18        0.01       11.73      7.30 o
   1   1  19       53.10       60.40      6.95 o
   2   1  19      164.23      196.95      7.05 o
   3   1  19        5.08        6.08      4.00 o
   4   1  19       46.24       72.32      5.68 o
   5   1  19       32.17       38.43      5.06 o
   6   1  19        0.04        2.40      4.58 o
   7   1  19        4.33        8.91      4.80 o
   8   1  19        7.56        0.94      7.07 o
   9   1  19        0.01        1.49      6.26 o
  10   1  19       15.18       11.86      7.26 o
   0   2  19       99.73       97.35      6.95 o
   1   2  19        6.22        3.50      3.44 o
   2   2  19        1.69       -3.65      3.65 o
   3   2  19        1.28        6.68      4.86 o
   4   2  19       59.83       67.63      7.61 o
   5   2  19        6.27       -1.78      5.26 o
   6   2  19        1.47       -2.25      4.86 o
   7   2  19        3.51        1.18      5.46 o
   8   2  19       21.83       20.77     10.87 o
   9   2  19       10.03       -0.12      7.82 o
   1   3  19        5.12        4.57      5.06 o
   2   3  19       48.72       46.10      6.08 o
   3   3  19        0.10        3.24      4.76 o
   4   3  19       15.37       18.78      7.82 o
   5   3  19        8.13        5.43      5.22 o
   6   3  19       28.33       36.75     12.17 o
   7   3  19        3.99        2.44      8.04 o
   8   3  19       82.38       80.38      8.67 o
   0   4  19       16.13       14.34     10.43 o
   1   4  19        2.53        8.45      6.47 o
   2   4  19       36.83       34.94      6.47 o
   3   4  19        1.43        7.48      6.79 o
   4   4  19        5.50       -3.54      5.71 o
   5   4  19       12.44        9.68      6.18 o
   6   4  19      122.97      151.09     16.52 o
   7   4  19       16.06       21.98     10.00 o
   1   5  19       22.71       27.91      8.23 o
   2   5  19       61.14       77.73      9.28 o
   3   5  19        3.13        1.24      7.63 o
   4   5  19        0.56        3.10      6.35 o
   0   0  20      157.73      197.75     13.91 o
   1   0  20        1.39        6.08      7.39 o
   2   0  20       71.15       75.19      8.26 o
   3   0  20       45.65       59.54      7.82 o
   4   0  20       51.16       58.24      8.26 o
   5   0  20        9.35        6.52      7.39 o
   6   0  20       60.60       65.63      9.13 o
   7   0  20      116.09      114.30     10.00 o
   8   0  20       11.95       39.55     16.52 o
   1   1  20        1.58        3.49      5.12 o
   2   1  20      122.34      144.53      7.17 o
   3   1  20        0.01       -4.70      4.70 o
   4   1  20       48.13       58.87      8.26 o
   5   1  20        0.31        4.76      5.20 o
   6   1  20       10.47        3.01      5.32 o
   7   1  20        0.07       -2.84      5.62 o
   0   2  20       28.60       27.38      9.56 o
   1   2  20       41.42       42.58      5.81 o
   2   2  20       14.05       10.21      8.04 o
   3   2  20       31.18       22.94      5.81 o
   4   2  20        3.23       -1.39      5.94 o
   5   2  20       10.53       -0.09      5.79 o
   6   2  20        1.01        0.57      8.26 o
   7   2  20       22.14       15.52     11.95 o
   1   3  20        0.95       -5.62      5.62 o
   2   3  20       22.51       30.54      7.16 o
   3   3  20        1.61        7.81     11.52 o
   4   3  20        1.35        5.07      5.68 o
   5   3  20       16.35       11.79      6.12 o
   0   4  20       15.02       16.95     11.30 o
   1   4  20       21.77       19.54      9.34 o
   2   4  20        0.24        9.40     21.08 o
   3   4  20       66.98       58.47      8.59 o
   1   1  21       26.95       21.49      5.99 o
   2   1  21       69.46       60.97     11.30 o
   3   1  21       29.47       19.89      6.29 o
   4   1  21        0.43       -3.09      5.63 o
   0   2  21       15.85        8.69      7.82 o
   1   2  21       23.81       30.27      6.74 o
   2   2  21       33.55       56.93     14.78 o
   3   2  21       48.12       41.10     10.87 o
 
